# Supplementary material for: Application of Overall Dynamic Body Acceleration as a Proxy for Estimating the Energy Expenditure of Grazing Farm Animals: Relationship with Heart Rate
Source: PLoS One. 2015 Jun 1;10(6):e0128042. doi: 10.1371/journal.pone.0128042 (PMC4452184; doi:10.1371/journal.pone.0128042)
Supplement: S1 File — (XLSX) [file pone.0128042.s001.xlsx]

## Sheet: Summary
The summary of the data used in the present study
Animal			Body weight (kg)	Study Period	Study Site
Species	Breed (Abbr.)	ID
Cattle	Japanese Black (JBL)	1	444	2011-06-01	Ikari Highland Farm, Kyoto
		2	508	2011-06-01
		3	514	2011-08-01
	Japanese Brown (JBR)	1	495	2011-10-01	Tokai Univ., Kumamoto
		2	588	2012-07-01
		3	495	2012-08-01
		4	554	2012-08-01
		5	487	2012-08-01
Goat	Saanen Goat (SA)	1	75	2011-06-01	Kyoto Univ., Kyoto
		2	67.2	2012-06-01
		3	66	2012-06-01
		4	74	2013-06-01
		5	85	2013-06-01
		6	80	2013-06-01
Sheep	Corriedale Sheep (CO)	1	39	2013-05-01	Kyoto Univ., Kyoto
		2	36	2013-06-01	The University of Shiga Prefecture, Shiga
		3	34.5	2013-06-01
		4	34	2013-06-01
		5	42	2013-06-01

## Sheet: JBL1
Time (yyyy/mm/dd hh:mm:ss)	Heart rate (beats/min)	ODBA (g)	VeDBA (g)	The numer of steps (/min)	Ambient temperature (ºC)
2011-06-28 14:50:00	105.968	0.0788558	0.0532215	5.295	25.7
2011-06-28 15:00:00	96.4517	0.0789424	0.053508	4.97333	26.3
2011-06-28 15:10:00	103.003	0.132671	0.089367	13.7333	26.3
2011-06-28 15:50:00	101.9	0.12518	0.0841363	17.3167	25.5
2011-06-28 16:00:00	96.215	0.112713	0.075716	15.0567	25
2011-06-28 16:20:00	94.525	0.0496826	0.033123	2.905	25
2011-06-28 16:30:00	91.7617	0.0599788	0.0400463	3.16333	24.9
2011-06-28 16:40:00	91.015	0.0531104	0.0354515	2.7	24.9
2011-06-28 16:50:00	95.2933	0.0707212	0.0471749	4.63667	24.7
2011-06-28 17:00:00	85.105	0.0525848	0.0348793	2.43167	24.6
2011-06-28 17:10:00	81.7467	0.057036	0.0378742	3.63167	24.5
2011-06-28 17:20:00	89.855	0.106076	0.0713818	10.29	24.4
2011-06-28 17:30:00	96.8383	0.158975	0.106758	21.115	24.3
2011-06-28 17:40:00	84.5467	0.0643994	0.0431541	5.52167	24
2011-06-28 17:50:00	77.5667	0.0332171	0.022385	3.81	23.9
2011-06-28 18:00:00	71.4533	0.018699	0.012567	1.85333	23.7
2011-06-28 18:10:00	73.84	0.0349676	0.0235123	2.84167	23.5
2011-06-28 18:20:00	73.0133	0.0371281	0.0247576	5.205	23.6
2011-06-28 18:30:00	64.7767	0.0130848	0.00872743	1.56833	24.2
2011-06-28 18:40:00	67.3867	0.0228524	0.0153441	3.73167	24.1
2011-06-28 18:50:00	72.93	0.0237498	0.0158305	3.48	24.2
2011-06-28 19:00:00	76.4383	0.0452944	0.0303199	7.5	24.5
2011-06-28 19:10:00	75.8317	0.0538585	0.0361834	8.34167	25
2011-06-28 19:20:00	83.8083	0.0524519	0.0351067	5.74167	24.6
2011-06-28 19:30:00	72.1667	0.0173909	0.011536	1.83667	24.5
2011-06-28 19:40:00	70.3317	0.0181079	0.0120978	2.085	24.4
2011-06-28 19:50:00	75.2083	0.0423659	0.0283063	4.88333	24.6
2011-06-28 20:00:00	77.195	0.0445592	0.0299117	9.36	25
2011-06-28 20:10:00	93.745	0.111757	0.0752716	17.92	25
2011-06-28 20:20:00	99.8933	0.107511	0.0723149	14.6833	25.2
2011-06-28 20:30:00	97.8933	0.069891	0.0461655	3.56833	25.3
2011-06-28 20:40:00	95.6217	0.0638791	0.0424247	3.2	25.3
2011-06-28 20:50:00	100.338	0.0815015	0.0540858	8.46333	25.4
2011-06-28 21:00:00	98.7383	0.0904075	0.0605238	11.76	25.5
2011-06-28 21:10:00	88.815	0.0776242	0.0519397	5.59333	25.1
2011-06-28 21:20:00	90.3783	0.081509	0.0545363	9.04167	24.7
2011-06-28 21:30:00	83.2983	0.0337303	0.0223746	2.56333	24.5
2011-06-28 21:40:00	86.0917	0.0460034	0.0307888	4.27333	24.7
2011-06-28 21:50:00	79.8067	0.0410167	0.0274501	7.06833	24.8
2011-06-28 22:00:00	73.44	0.0204783	0.013591	1.505	24.5
2011-06-28 22:10:00	66.005	0.00836506	0.00539281	0	24.6
2011-06-28 22:20:00	63	0.0077106	0.00497516	0	24.5
2011-06-28 22:30:00	62.8083	0.00784066	0.00506209	0.158333	24.3
2011-06-28 22:40:00	85.81	0.0449459	0.0299225	2.83167	24.5
2011-06-28 22:50:00	89.4017	0.0599538	0.0395792	5.71167	24.6
2011-06-28 23:00:00	87.8583	0.0771241	0.0521634	10.83	24.8
2011-06-28 23:10:00	79.9233	0.0394727	0.0263998	4.26833	24.2
2011-06-28 23:20:00	72.515	0.0100753	0.00667275	0.7	24.3
2011-06-28 23:30:00	81.155	0.0205108	0.0136527	1.53167	24.3
2011-06-28 23:40:00	85.955	0.0460398	0.0306648	3.96833	23.9
2011-06-28 23:50:00	67.05	0.00796269	0.00526248	0	23.4
2011-06-29	60.1467	0.00378439	0.00244052	0	23.2
2011-06-29 00:10:00	60.015	0.00385235	0.00248316	0.163333	23.1
2011-06-29 00:20:00	71.4767	0.0170218	0.0113001	0.336667	22.9
2011-06-29 00:30:00	61.9233	0.00750642	0.0048791	0	23.1
2011-06-29 00:40:00	63.3233	0.00685057	0.00445338	0	23
2011-06-29 00:50:00	62.515	0.00494389	0.00322968	0	22.9
2011-06-29 01:00:00	62.785	0.00408305	0.00267474	0	22.8
2011-06-29 01:10:00	83.8083	0.0265232	0.0175483	1.4	23
2011-06-29 01:20:00	62.345	0.00498363	0.00322967	0	23.3
2011-06-29 01:30:00	59.3233	0.00364376	0.00238565	0	23.6
2011-06-29 01:40:00	62.6383	0.00691924	0.00442318	0	23.4
2011-06-29 01:50:00	62.8567	0.00924563	0.00603783	0.411667	23.5
2011-06-29 02:00:00	87.7317	0.0494551	0.0326153	2.415	23.5
2011-06-29 02:10:00	90.285	0.0522969	0.0346798	3.63167	23.5
2011-06-29 02:20:00	81.6433	0.0479967	0.0323445	6.54167	23.5
2011-06-29 02:30:00	65.6833	0.00875244	0.00580014	0.3	23.4
2011-06-29 02:40:00	61.9083	0.00468949	0.00309248	0	23.3
2011-06-29 02:50:00	64.6533	0.00931982	0.00604597	0	23.2
2011-06-29 03:00:00	61.5533	0.00559074	0.00362739	0	23.5
2011-06-29 03:10:00	61.1383	0.00607637	0.00396724	0	23.8
2011-06-29 03:20:00	59.4317	0.00615664	0.00400549	0	23.8
2011-06-29 03:30:00	57.9683	0.00492742	0.00323493	0	23.8
2011-06-29 03:40:00	53.315	0.0033058	0.00218996	0	23.8
2011-06-29 03:50:00	62.0017	0.0101168	0.00650889	0	23.6
2011-06-29 04:00:00	71.21	0.0200345	0.0131063	0.5	23.7
2011-06-29 04:10:00	65.2517	0.0086765	0.00568207	0	23.8
2011-06-29 04:20:00	76.6083	0.0367939	0.0245702	2.26333	24.2
2011-06-29 04:30:00	67.23	0.0245743	0.0166028	1	24.5
2011-06-29 04:40:00	63.8917	0.0180144	0.0120857	1.23667	23.9
2011-06-29 04:50:00	59.0683	0.0170998	0.011062	0	24.1
2011-06-29 05:00:00	55.9617	0.0202358	0.0129402	0	23.7
2011-06-29 05:10:00	55.3383	0.0151254	0.00965391	0	23.7
2011-06-29 05:20:00	70.9717	0.0357884	0.0239391	1	23.6
2011-06-29 05:30:00	71.0233	0.0417279	0.0281018	2.42167	24
2011-06-29 05:40:00	69.36	0.045456	0.03079	2.47833	25.1
2011-06-29 05:50:00	66.3233	0.0394855	0.0270042	1.23167	24.8
2011-06-29 06:00:00	65.715	0.0389467	0.0264299	1.83167	24.9
2011-06-29 06:10:00	65.1383	0.0328449	0.0220946	1.13667	24.6
2011-06-29 06:20:00	69.3317	0.0568763	0.0382993	1.2	24.6
2011-06-29 06:30:00	69.8933	0.0624109	0.0421147	3.82667	24.9
2011-06-29 06:40:00	77.77	0.0774812	0.0519944	5.33667	25
2011-06-29 06:50:00	83.2083	0.08875	0.0595559	5.4	25.6
2011-06-29 07:00:00	96.0867	0.0822032	0.0549492	8.095	26.5
2011-06-29 07:10:00	95.57	0.107963	0.0726007	7.1	26.1
2011-06-29 07:20:00	90.69	0.0888343	0.05976	7.54833	25.9
2011-06-29 07:30:00	94.5	0.100901	0.0685157	8.55167	26
2011-06-29 07:50:00	84.4983	0.0627475	0.0420306	3.54667	26.7
2011-06-29 08:00:00	78.345	0.0517103	0.0346793	1.63667	26.5
2011-06-29 08:10:00	72.4467	0.0525569	0.0352363	3.42667	26.8
2011-06-29 08:20:00	63.505	0.0246925	0.0161272	0.273333	26.7
2011-06-29 08:30:00	55.2383	0.0123366	0.00793708	0	26.3
2011-06-29 08:40:00	54.885	0.0129386	0.00840233	0	27.3
2011-06-29 08:50:00	53.9683	0.011576	0.00750962	0	27.8
2011-06-29 09:00:00	53.7233	0.0111363	0.00719718	0.511667	26.6
2011-06-29 09:10:00	77.065	0.112615	0.0756092	17.105	27.6
2011-06-29 09:20:00	87.4233	0.0775168	0.0516623	4.985	27.6
2011-06-29 09:40:00	101.322	0.184436	0.125057	19.8233	28.2
2011-06-29 09:50:00	97.0017	0.11486	0.0771173	18.11	27.9
2011-06-29 10:00:00	96.4433	0.0833421	0.0559906	4.13	28.4
2011-06-29 10:10:00	86.3217	0.0571856	0.0382456	3.24167	28.1
2011-06-29 10:20:00	74.4917	0.0392055	0.0262477	2.13167	28.1
2011-06-29 10:30:00	71.93	0.0291281	0.0194079	1.33667	28.2
2011-06-29 10:40:00	69.47	0.0437803	0.0293093	3.45333	27.9
2011-06-29 10:50:00	71.9067	0.0448483	0.0300646	2.27833	28
2011-06-29 11:00:00	62.885	0.0331709	0.0222077	2.16833	28.2
2011-06-29 11:10:00	61.16	0.0183547	0.0124344	0.868333	28.3
2011-06-29 11:20:00	58.3233	0.0116946	0.00801862	0	28
2011-06-29 11:30:00	68.97	0.0261702	0.0176731	0.8	28.1
2011-06-29 11:40:00	65.4183	0.0217153	0.0147103	0.431667	28.4
2011-06-29 11:50:00	81.0233	0.0539706	0.0361104	5.06333	28
2011-06-29 12:00:00	67.3883	0.0281062	0.0188401	1.56833	28.1
2011-06-29 12:10:00	62.7383	0.0226017	0.0156347	0.236667	28.4
2011-06-29 12:20:00	58.115	0.00861181	0.00598671	0.0316667	28.1
2011-06-29 12:30:00	69.8867	0.0662694	0.043792	6.92667	28.2
2011-06-29 12:40:00	69.4683	0.0434075	0.0289993	1.47333	28.2
2011-06-29 12:50:00	68.1767	0.0372344	0.0247321	1.86833	28.4
2011-06-29 13:00:00	57.8067	0.0187751	0.0120747	0	28.3
2011-06-29 13:10:00	55.4233	0.019987	0.012869	0	28.3
2011-06-29 13:20:00	58.8233	0.0206372	0.0131531	0	28.2
2011-06-29 13:30:00	60.9617	0.0249208	0.0158946	0	28.2
2011-06-29 13:40:00	60.3617	0.0246114	0.0156531	0	28.3
2011-06-29 13:50:00	57.3917	0.0236847	0.0151657	0	28.1
2011-06-29 14:00:00	58.8083	0.025635	0.01643	0	28.3
2011-06-29 14:10:00	73.51	0.0380233	0.0251165	1.3	28.3
2011-06-29 14:20:00	77.7767	0.0453402	0.0304438	2.3	27.8
2011-06-29 14:30:00	61.9133	0.0206911	0.0146395	0	28
2011-06-29 14:40:00	60.7	0.0216058	0.0148268	0	27.9
2011-06-29 14:50:00	72.085	0.0367556	0.0247585	1	27.9
2011-06-29 15:00:00	57.9683	0.016048	0.010361	0	28
2011-06-29 15:10:00	63.6667	0.0407675	0.0267674	4.71667	27.6
2011-06-29 15:20:00	98.9317	0.107162	0.0716831	12.1467	27.2
2011-06-29 15:30:00	104.67	0.0732172	0.0486769	4.26333	26.6
2011-06-29 15:40:00	107.6	0.0723176	0.0479862	4.36833	26.8
2011-06-29 15:50:00	108.992	0.0775468	0.05185	5.8	26.2
2011-06-29 16:00:00	102.215	0.0537536	0.0359225	2.56333	26
2011-06-29 16:10:00	101.383	0.0753628	0.0502012	6.195	25.9
2011-06-29 16:20:00	93.9467	0.0697775	0.0466017	7.17	25.9
2011-06-29 16:30:00	94.7683	0.123481	0.0835488	11.94	26.2
2011-06-29 16:40:00	86.7767	0.0534683	0.0356433	3.38	26.1
2011-06-29 16:50:00	80.0683	0.0551205	0.0370721	4.15167	26
2011-06-29 17:00:00	69.66	0.0303385	0.0205201	1.13667	26
2011-06-29 17:10:00	69.1383	0.0289921	0.0197083	1.56833	26.3
2011-06-29 17:20:00	75.4317	0.0374793	0.0252072	0.795	26
2011-06-29 17:30:00	75.2933	0.0396516	0.026637	4.63667	26.1
2011-06-29 17:40:00	68.69	0.021447	0.0147011	0.368333	26.1
2011-06-29 17:50:00	65.6333	0.0221375	0.0151807	2.93167	26
2011-06-29 18:00:00	87.7017	0.0852791	0.0570093	9.46333	26.3
2011-06-29 18:10:00	96.2467	0.0851782	0.0567074	6.92167	27.4
2011-06-29 18:20:00	103.61	0.0875644	0.0585091	11.7367	27.9
2011-06-29 18:30:00	109.477	0.0888061	0.0593937	5.13667	27.6
2011-06-29 18:50:00	93.8183	0.0711191	0.0478965	6.2	27.6
2011-06-29 19:00:00	87.6	0.0546739	0.0366615	4.46333	26.9
2011-06-29 19:10:00	88.6917	0.0628205	0.0424806	7.705	27.5
2011-06-29 19:20:00	89.6867	0.0687408	0.045863	6.095	27.3
2011-06-29 19:30:00	96.715	0.0560843	0.0372868	3.505	27
2011-06-29 19:40:00	94.7233	0.0411723	0.0273778	1.885	27.1
2011-06-29 19:50:00	89.135	0.0371338	0.0250323	3.12	27.2
2011-06-29 20:00:00	78.685	0.0203835	0.0137647	1.8	26.9
2011-06-29 20:10:00	70.9533	0.00772211	0.00540213	0	26.8
2011-06-29 20:20:00	68.7467	0.00582655	0.00398943	0	26.6
2011-06-29 20:30:00	68.645	0.00527394	0.003654	0	26.7
2011-06-29 20:40:00	67.47	0.00444937	0.00312878	0	26.8
2011-06-29 20:50:00	69	0.00449254	0.0032225	0	27.1
2011-06-29 21:00:00	66.4	0.00321783	0.0022984	0	27.1
2011-06-29 21:10:00	66.2917	0.00389111	0.00285247	0	26.9
2011-06-29 21:20:00	63.2617	0.00391723	0.00264337	0	27.5
2011-06-29 21:30:00	80.535	0.0216064	0.014538	0.7	27.1
2011-06-29 21:40:00	73.1733	0.00939173	0.00606404	0	27.6
2011-06-29 21:50:00	68.4917	0.00815298	0.0053201	0	27
2011-06-29 22:00:00	66.1383	0.0061347	0.00400429	0	26.7
2011-06-29 22:10:00	64.3533	0.00587717	0.0038479	0	26.9
2011-06-29 22:20:00	65.2317	0.00572172	0.0037615	0	27.3
2011-06-29 22:30:00	70.2467	0.00780211	0.00505378	0.095	27.6
2011-06-29 22:40:00	83.9233	0.0157401	0.0106394	0.305	27.4
2011-06-29 23:10:00	70.8233	0.00508507	0.00349508	0	26.6
2011-06-29 23:20:00	65.8917	0.00231569	0.00162178	0	26.2
2011-06-29 23:30:00	67.5617	0.00379242	0.0026503	0	26.9
2011-06-29 23:40:00	71.34	0.00501416	0.00354792	0	26.3
2011-06-29 23:50:00	72.13	0.00555012	0.00395524	0	25.6
2011-06-30	89.155	0.0312641	0.0209508	2.4	25.2
2011-06-30 00:10:00	66.4367	0.0046739	0.0031137	0	25.8
2011-06-30 00:20:00	60.9533	0.00344391	0.00232861	0	26.1
2011-06-30 00:30:00	64.8467	0.0051172	0.00339405	0	25.8
2011-06-30 00:40:00	68.3233	0.00782145	0.00505988	0	26.1
2011-06-30 00:50:00	67.7467	0.00880067	0.0056915	0	26.2
2011-06-30 01:00:00	72.2767	0.0114542	0.00740053	0	26
2011-06-30 01:10:00	69.7383	0.00816573	0.00528892	0	25.9
2011-06-30 01:20:00	84.185	0.0160486	0.010718	1	26.1
2011-06-30 01:30:00	64.4683	0.0036891	0.00252907	0	26.2
2011-06-30 01:40:00	61.4	0.00265744	0.00180967	0	26.3
2011-06-30 01:50:00	65.14	0.00398378	0.00270621	0.955	26.2
2011-06-30 02:00:00	91.2633	0.054373	0.0364907	5.77667	26.2
2011-06-30 02:10:00	89.5	0.0420409	0.0278143	2.24833	26.3
2011-06-30 02:20:00	85.6133	0.0439462	0.0293758	4.62	26.3
2011-06-30 02:30:00	81.0783	0.0354673	0.0237034	3.02167	26.2
2011-06-30 02:40:00	79.96	0.0249343	0.0169358	2.37833	26.3
2011-06-30 02:50:00	70.115	0.00994453	0.00694619	0	25.9
2011-06-30 03:00:00	67.2917	0.00925883	0.00645441	0	25.9
2011-06-30 03:10:00	60.7917	0.00358453	0.00248325	0	25.8
2011-06-30 03:20:00	63.6767	0.0058712	0.00415872	0	25.8
2011-06-30 03:30:00	61.64	0.00743566	0.00519483	0	25.5
2011-06-30 03:40:00	71.515	0.0158789	0.0104397	0.9	25.8
2011-06-30 03:50:00	59.9833	0.00309387	0.00202814	0	26
2011-06-30 04:00:00	60.4017	0.0044246	0.00285973	0	26.2
2011-06-30 04:10:00	66.0533	0.00840615	0.00540681	0	25.7
2011-06-30 04:20:00	68.47	0.0135175	0.00866759	0	25
2011-06-30 04:30:00	68.6917	0.0169592	0.0108183	0	25.2
2011-06-30 04:40:00	65.6767	0.013155	0.00841302	0	24.7
2011-06-30 04:50:00	66.3917	0.0169248	0.0109137	0	25
2011-06-30 05:00:00	62.2567	0.017994	0.0116456	0.421667	24.7
2011-06-30 05:10:00	79.5917	0.0417171	0.0280173	3.68	24.8
2011-06-30 05:20:00	78.515	0.0773408	0.0519789	8.69333	24.3
2011-06-30 05:30:00	74.985	0.0413963	0.0279876	2.005	24.5
2011-06-30 05:40:00	77.9917	0.0346401	0.0234036	2.6	24.5
2011-06-30 05:50:00	70.3617	0.0149689	0.0101257	0.531667	24.5
2011-06-30 06:00:00	73.1617	0.0235067	0.0157859	0.9	24.8
2011-06-30 06:10:00	74.0767	0.0270378	0.0181826	1.56833	24.8
2011-06-30 06:20:00	63.4367	0.0163917	0.0113139	0.2	25
2011-06-30 06:30:00	56.715	0.0108735	0.00763348	0	25.1
2011-06-30 06:40:00	56.0383	0.0079199	0.00548021	0	25.6
2011-06-30 06:50:00	55.585	0.00698009	0.00487854	0	25.7
2011-06-30 07:00:00	56.8	0.00666649	0.00477047	0	25.5
2011-06-30 07:10:00	61.0167	0.0125089	0.00890283	0	25.9
2011-06-30 07:20:00	64.43	0.017776	0.0126415	0	25.7
2011-06-30 07:30:00	75.4483	0.0436618	0.0294873	2.995	26.1
2011-06-30 07:40:00	82.4317	0.085197	0.0569805	8	26.2
2011-06-30 07:50:00	86.2617	0.0640115	0.0427538	2.96833	27.3
2011-06-30 08:00:00	89.27	0.0604245	0.0403803	3.26333	27.5
2011-06-30 08:10:00	93.5617	0.0686594	0.0456739	4.45833	27.5
2011-06-30 08:20:00	95.1083	0.118971	0.0796614	15.38	27.2
2011-06-30 08:30:00	84.3733	0.0960914	0.0643863	10.3883	28.5
2011-06-30 08:40:00	72.7683	0.049562	0.0334192	2.94667	28.8
2011-06-30 08:50:00	64.785	0.028216	0.0191169	1	28.4
2011-06-30 09:00:00	68.4	0.0251003	0.0170189	0.863333	28.3
2011-06-30 09:10:00	72.0633	0.0348276	0.023634	3.53167	28.4
2011-06-30 09:20:00	72.0667	0.0337762	0.0225676	1.405	28.6
2011-06-30 09:30:00	58.415	0.0117115	0.00752145	0	29.5
2011-06-30 09:40:00	68.4333	0.0249912	0.0166045	0.5	29.2
2011-06-30 09:50:00	76.53	0.0438032	0.0292864	1.96333	29.6
2011-06-30 10:00:00	74.885	0.038053	0.0258341	2.16333	30
2011-06-30 10:10:00	69.7067	0.0294796	0.0199619	1.17333	30
2011-06-30 10:20:00	72.9	0.0343559	0.0232186	1.5	30.5
2011-06-30 10:30:00	61.1067	0.010438	0.00735069	0	30.2
2011-06-30 10:40:00	58.8233	0.00841344	0.00586198	0	30.1
2011-06-30 10:50:00	77.17	0.0384908	0.0258609	1.6	29.6
2011-06-30 11:00:00	62.4917	0.0171657	0.0110129	0	30
2011-06-30 11:10:00	61.085	0.0152402	0.0098388	0	30.4
2011-06-30 11:20:00	57.3833	0.00877447	0.00568404	0	29.3
2011-06-30 11:30:00	57.785	0.00759376	0.00491753	0	29.3
2011-06-30 11:40:00	54.83	0.00531404	0.00353424	0	29.8
2011-06-30 11:50:00	58.5317	0.00991337	0.006412	0	29.8
2011-06-30 12:00:00	63.0467	0.0119071	0.00763104	0	29
2011-06-30 12:10:00	63.8083	0.0114678	0.00738669	0	29.8
2011-06-30 12:20:00	64.8	0.0129878	0.00835508	0	29.7
2011-06-30 12:30:00	67.37	0.0196187	0.0125699	0	29.5
2011-06-30 12:40:00	64.5833	0.0166662	0.01067	0	30.1
2011-06-30 12:50:00	66.6083	0.0260502	0.0167635	0	30.1
2011-06-30 13:00:00	66.5033	0.015886	0.0103562	0	30.3
2011-06-30 13:10:00	80.5367	0.0460027	0.0309252	5.42667	29.5
2011-06-30 13:20:00	75.015	0.0422892	0.0285341	2.4	29.7
2011-06-30 13:30:00	72.915	0.0244028	0.0166483	0.973333	29.1
2011-06-30 13:40:00	74.7933	0.033623	0.0228012	1.33167	29.4
2011-06-30 13:50:00	72.96	0.022301	0.0151188	1.86833	29
2011-06-30 14:00:00	71.0833	0.023063	0.0158211	0.7	28.9
2011-06-30 14:10:00	58.315	0.00684637	0.00473848	0	29.4
2011-06-30 14:20:00	59.4233	0.0118593	0.00827494	0	28.5
2011-06-30 14:30:00	65.8783	0.0228716	0.0155068	2.395	28.5
2011-06-30 14:40:00	72.4767	0.045619	0.0307802	4.73667	28.5
2011-06-30 14:50:00	69.4	0.0318646	0.0218022	1.53167	27.8
2011-06-30 15:00:00	69.6617	0.0260081	0.0176498	1.6	27.7
2011-06-30 15:10:00	80.3183	0.0790417	0.0533861	11.3	27.6
2011-06-30 15:20:00	89.9083	0.0714743	0.0475423	4.75333	27.3
2011-06-30 15:30:00	97.9617	0.0946918	0.0632787	10.21	27.1
2011-06-30 15:40:00	97.9617	0.0584823	0.0385781	3.42667	27.3
2011-06-30 15:50:00	104.385	0.110487	0.0741857	13.2633	27.1
2011-06-30 16:00:00	89.0133	0.0850644	0.0575521	6.71	26.7
2011-06-30 16:10:00	78.9533	0.047585	0.0325321	3.46833	26.5
2011-06-30 16:20:00	72.5367	0.0397917	0.0270203	1.705	26.5
2011-06-30 16:30:00	71.0467	0.0285478	0.0195756	0.9	26.2
2011-06-30 16:40:00	74.8317	0.0351883	0.0236957	1.9	26.3
2011-06-30 16:50:00	85.8633	0.0750024	0.0500786	5.82167	26.6
2011-06-30 17:00:00	95.1467	0.0937889	0.0624933	9.77333	26.3
2011-06-30 17:10:00	96.8383	0.0617179	0.0412023	3.76333	26.3
2011-06-30 17:20:00	97.67	0.0670119	0.0444423	7.1	26.3
2011-06-30 17:30:00	96.3983	0.0601738	0.0402208	4.3	26.7
2011-06-30 17:40:00	100.572	0.0773613	0.0514141	7.85833	26.6
2011-06-30 17:50:00	99.1367	0.0703373	0.0469788	5.66833	26.7
2011-06-30 18:00:00	95.1083	0.0603544	0.0401745	3.405	26.6
2011-06-30 18:10:00	97.7917	0.0537706	0.0358214	3.52667	26.5
2011-06-30 18:20:00	103.002	0.0625934	0.0417748	5.14667	26.2
2011-06-30 18:30:00	104.515	0.0742712	0.0499177	8.56333	26.4
2011-06-30 18:40:00	95.2367	0.0552445	0.0369586	4.22167	26.6
2011-06-30 18:50:00	87.9683	0.0634854	0.0428064	5.315	26.5
2011-06-30 19:00:00	80.015	0.0612084	0.0414603	4.32167	26.7
2011-06-30 19:10:00	82.6	0.0483204	0.0325686	3.51	25.9
2011-06-30 19:20:00	75.2767	0.0345638	0.0232458	1.805	25.7
2011-06-30 19:30:00	65.46	0.00906399	0.0062237	1.1	25.4
2011-06-30 19:40:00	67.685	0.00845689	0.00573385	0.731667	24.5
2011-06-30 19:50:00	68.1767	0.00809591	0.00549903	0.368333	24.3
2011-06-30 20:00:00	69.9717	0.0174711	0.011733	1.6	24.1
2011-06-30 20:10:00	84.8	0.0438034	0.0291597	4.16333	24.3
2011-06-30 20:20:00	88.1383	0.0422362	0.0280505	2.4	24.7
2011-06-30 20:30:00	85.785	0.0375794	0.0249796	1.895	24.6
2011-06-30 20:40:00	85.2383	0.0382117	0.0254753	2.07333	24.8
2011-06-30 20:50:00	85.8217	0.0441234	0.029471	4.3	25
2011-06-30 21:00:00	70.93	0.00875686	0.00593727	0.4	24.6
2011-06-30 21:10:00	72.3617	0.00907521	0.00614706	1.13167	24.6
2011-06-30 21:20:00	73.1167	0.011975	0.00808583	0.695	24.7
2011-06-30 21:30:00	78.6133	0.0224278	0.0153576	2.44167	24.7
2011-06-30 21:40:00	64.4317	0.00491562	0.00354122	0	24.3
2011-06-30 21:50:00	62.8217	0.0036136	0.00254661	0	24.4
2011-06-30 22:00:00	64.5317	0.00470144	0.00332233	0	24.7
2011-06-30 22:10:00	68.3617	0.00665163	0.00469082	0	24.6
2011-06-30 22:20:00	71.1617	0.00843252	0.00587486	0	24.7
2011-06-30 22:30:00	68.8533	0.0052074	0.0036413	0	24.8
2011-06-30 22:40:00	68.4	0.00536078	0.00371768	0	24.5
2011-06-30 22:50:00	69.4383	0.00582435	0.00406771	0	24.5
2011-06-30 23:00:00	69.455	0.00640645	0.00461887	0	25.5
2011-06-30 23:10:00	75.05	0.00972352	0.00672175	0.095	25.6
2011-06-30 23:20:00	80.665	0.0133039	0.00880723	0.205	24.9
2011-06-30 23:30:00	70.1917	0.0074625	0.00495784	0	25
2011-06-30 23:40:00	67.4	0.00520292	0.00341141	0	24.7
2011-06-30 23:50:00	65.8383	0.00414756	0.00275299	0	24.3
2011-07-01	67.025	0.00367256	0.0024403	0	24.4
2011-07-01 00:10:00	73.6917	0.00976982	0.00630967	0	24.4
2011-07-01 00:20:00	76.0383	0.0124126	0.00791721	0	24.2
2011-07-01 00:30:00	73.6383	0.0111905	0.00720002	0	24.7
2011-07-01 00:40:00	67.8067	0.00561488	0.00371162	0	24.9
2011-07-01 00:50:00	67.5417	0.00882272	0.00588872	0.195	24.7
2011-07-01 01:00:00	76.335	0.0155705	0.0106778	0.805	24.6
2011-07-01 01:10:00	64.2	0.00278196	0.00199565	0	24.6
2011-07-01 01:20:00	63.0617	0.0030746	0.00219502	0	24.6
2011-07-01 01:30:00	64.1767	0.00310314	0.00217687	0	24.5
2011-07-01 01:40:00	66.27	0.00382883	0.00264711	0	25.3
2011-07-01 01:50:00	75.8633	0.01122	0.00786983	0	25.6
2011-07-01 02:00:00	74.0217	0.00817644	0.00577465	0	25.4
2011-07-01 02:10:00	71.03	0.0066949	0.00469006	0	24.6
2011-07-01 02:20:00	70.1933	0.00546383	0.00380609	0.1	24
2011-07-01 02:30:00	75.3833	0.0115681	0.00792431	0.2	24
2011-07-01 02:40:00	64.2	0.00387009	0.00267112	0	24.2
2011-07-01 02:50:00	62.155	0.0049121	0.00332961	0	24.2
2011-07-01 03:00:00	67.045	0.0074197	0.00491431	0	24.1
2011-07-01 03:10:00	67.1083	0.00673106	0.00438296	0	23.8
2011-07-01 03:20:00	72.285	0.011568	0.00766162	0	24.2
2011-07-01 03:30:00	72.0617	0.00981569	0.00633025	0	24.2
2011-07-01 03:40:00	79.6567	0.0177654	0.0118018	0.4	24.6
2011-07-01 03:50:00	66.8267	0.0046405	0.00336467	0	24.8
2011-07-01 04:00:00	60.615	0.00305805	0.00215689	0	24.8
2011-07-01 04:10:00	60.6233	0.00339911	0.00243344	0	24.8
2011-07-01 04:20:00	62.8233	0.0090331	0.00635852	0	24.4
2011-07-01 04:30:00	64.1617	0.00625839	0.00444497	0	24.2
2011-07-01 04:40:00	77.9233	0.012657	0.00874839	0.2	25
2011-07-01 04:50:00	63.4917	0.00381018	0.00269147	0	24.6
2011-07-01 05:00:00	62.585	0.00520815	0.00370568	0	25.1
2011-07-01 05:10:00	64.6167	0.00693619	0.00486537	0	24.9
2011-07-01 05:20:00	74.8417	0.0125255	0.00877312	0.0633333	24.5
2011-07-01 05:30:00	77.2183	0.0178833	0.0121311	0.936667	24.4
2011-07-01 05:40:00	61.4383	0.00466445	0.0032254	0	24.5
2011-07-01 05:50:00	60.5767	0.00683527	0.0045692	0	24.4
2011-07-01 06:00:00	60.4383	0.0101833	0.00670632	0	24.3
2011-07-01 06:10:00	59.5083	0.00679975	0.00446989	0	23.9
2011-07-01 06:20:00	68.47	0.0148836	0.00966204	0	23.9
2011-07-01 06:30:00	75.7483	0.0181846	0.0118545	0.326667	23.9
2011-07-01 06:40:00	86.5333	0.0667421	0.0447192	11.655	23.9
2011-07-01 06:50:00	89.1283	0.07165	0.0480925	5.945	24
2011-07-01 07:00:00	86.4767	0.0409884	0.0274278	2.005	24.2
2011-07-01 07:10:00	83.6083	0.0507172	0.0340226	2.195	24.7
2011-07-01 07:20:00	88.6367	0.0657967	0.0441097	7.26333	24.9
2011-07-01 07:30:00	83.4867	0.0589106	0.0395535	7.295	25.1
2011-07-01 07:40:00	80.305	0.0494692	0.0334239	3.91	25.5
2011-07-01 07:50:00	83.3867	0.0963741	0.0647521	11.505	25.4
2011-07-01 08:00:00	88.785	0.0760156	0.0509413	8.52167	25.1
2011-07-01 08:10:00	87.5233	0.0611673	0.0412727	3.84167	25.2
2011-07-01 08:20:00	93.7083	0.0889753	0.0599841	9.6	25.4
2011-07-01 08:30:00	92.8917	0.059088	0.0397971	4.095	25.6
2011-07-01 08:40:00	92.7917	0.0716522	0.0482434	7.26833	26.1
2011-07-01 08:50:00	88.61	0.0796462	0.053438	11	26
2011-07-01 09:00:00	84.1583	0.058542	0.0392479	3.46833	25.6
2011-07-01 09:10:00	80.2767	0.0447975	0.0300048	2.4	25.2
2011-07-01 09:20:00	80.2467	0.0542119	0.0363545	5.985	25
2011-07-01 09:30:00	82.27	0.0672915	0.0451587	7.78333	25.3
2011-07-01 09:40:00	81.6133	0.054916	0.0368576	7.495	24.7
2011-07-01 09:50:00	66.8067	0.0216949	0.0146483	1.64167	24.8
2011-07-01 10:00:00	65.1617	0.0105482	0.00711418	0.531667	25
2011-07-01 10:10:00	63.9767	0.0101368	0.00682189	0.368333	25.5
2011-07-01 10:30:00	64.085	0.00979184	0.00664052	0.8	26
2011-07-01 10:40:00	59.5383	0.00661028	0.0044408	0.363333	25.4
2011-07-01 10:50:00	64.0067	0.0235548	0.0157819	2.06833	25.6
2011-07-01 11:00:00	66.3317	0.0397097	0.0269371	5.96833	26.3
2011-07-01 11:10:00	62.3767	0.0124017	0.00849643	0.8	25.4
2011-07-01 11:20:00	64.7233	0.0121902	0.00825895	0.331667	24.7
2011-07-01 11:30:00	65.5767	0.00770465	0.00517285	0.4	24.4
2011-07-01 11:40:00	66.2617	0.00993311	0.00664337	1.06833	24.7
2011-07-01 11:50:00	64.0383	0.00734039	0.00492911	0.7	25.1
2011-07-01 12:00:00	64.7383	0.00815049	0.00545986	0.6	25.2
2011-07-01 12:10:00	69.94	0.0293592	0.0197438	2.96333	25.4
2011-07-01 12:20:00	78.5317	0.0664054	0.0441108	7.46833	25.4
2011-07-01 12:30:00	83.0617	0.0532028	0.0356868	3.93167	25.6
2011-07-01 12:40:00	80.8233	0.0392291	0.0262823	1.6	25.7
2011-07-01 13:00:00	94.3767	0.0564556	0.0381023	4.05833	26.5
2011-07-01 13:10:00	96.3167	0.0721716	0.0484871	8.505	26.7
2011-07-01 13:20:00	89.205	0.0521899	0.0349212	4.12167	27.5
2011-07-01 13:30:00	77.2983	0.0388889	0.0264041	4.04167	28.2
2011-07-01 13:40:00	69.155	0.0296366	0.0204206	1.305	27.8
2011-07-01 14:20:00	89.015	0.0575516	0.0388543	4.73167	27.5
2011-07-01 14:30:00	84.7533	0.0210892	0.0145709	0.836667	27.2
2011-07-01 14:40:00	83.7933	0.015807	0.0107645	0.831667	27.4
2011-07-01 14:50:00	76.1817	0.0115771	0.00791323	0.0683333	27.6
2011-07-01 15:00:00	64.23	0.0037871	0.00265369	0	26.6
2011-07-01 15:10:00	62.5617	0.00663933	0.00459839	0	27.2
2011-07-01 15:40:00	71.0533	0.00929247	0.00630779	0	25.8
2011-07-01 15:50:00	73.9417	0.0105984	0.00719173	0.131667	26.4
2011-07-01 16:00:00	83.915	0.0317675	0.0213782	1.4	25.8
2011-07-01 16:10:00	80.0667	0.034103	0.0230873	2.5	25.7
2011-07-01 16:30:00	77.94	0.0448998	0.0302068	4.99	25.1
2011-07-01 17:00:00	85.0083	0.0472373	0.0316063	3.66833	24.9
2011-07-01 17:10:00	92.4617	0.0633423	0.0424664	3.53667	24.8
2011-07-01 17:20:00	85.3	0.045811	0.0308264	1.495	24.8
2011-07-01 17:30:00	92.8167	0.050816	0.0343421	3.26833	24.7
2011-07-01 17:40:00	97.3533	0.0701863	0.0471567	7.86333	24.8
2011-07-01 17:50:00	97.2467	0.0529687	0.0354099	3.72667	24.9
2011-07-01 18:00:00	96.4233	0.0570104	0.0382065	5.13167	24.9
2011-07-01 18:40:00	94.9217	0.0602235	0.0403769	6.22667	24.8
2011-07-01 18:50:00	92.1533	0.058821	0.0393796	4.67333	24.7
2011-07-01 19:00:00	82.2983	0.0367868	0.0248148	2.26833	24.5
2011-07-01 19:10:00	78.9	0.0261666	0.0176202	1.9	24.5
2011-07-01 19:40:00	61.515	0.00297246	0.0020473	0	24.4
2011-07-01 20:00:00	85.86	0.0430944	0.0287778	2.57333	24.4
2011-07-01 20:30:00	75.2083	0.0148355	0.0100145	1.56333	24.2
2011-07-01 20:40:00	66.2	0.00758592	0.0051726	0.7	24.2
2011-07-01 20:50:00	73.2017	0.0259909	0.0174997	2	24.2
2011-07-01 21:10:00	79.9617	0.0382015	0.0254988	2.97333	23.8
2011-07-01 21:30:00	84	0.0535482	0.0358449	5.54167	24
2011-07-01 21:40:00	78.6917	0.0379216	0.0255332	3.62167	23.9
2011-07-01 21:50:00	85.3317	0.0628821	0.0419856	5.57833	23.9
2011-07-01 22:00:00	82.745	0.0437277	0.0291939	2.795	23.8
2011-07-01 22:10:00	80.2683	0.0379415	0.0252674	1.95333	23.7
2011-07-01 22:20:00	85.8767	0.0453548	0.0302561	4.55167	23.7
2011-07-01 22:30:00	68.7533	0.0058983	0.00401946	0	23.7
2011-07-01 22:40:00	68.1233	0.00591164	0.00405269	0	23.6
2011-07-01 22:50:00	68.9383	0.00614944	0.00420674	0	23.6
2011-07-01 23:00:00	69.985	0.00591467	0.00401381	0	23.4
2011-07-01 23:10:00	71.815	0.00580801	0.00392544	0	23.4

## Sheet: JBL2
Time (yyyy/mm/dd hh:mm:ss)	Heart rate (beats/min)	ODBA (g)	VeDBA (g)	The numer of steps (/min)	Ambient temperature (ºC)
2011-06-28 14:50:00	94.1867	0.0931174	0.06192	5.57	25.7
2011-06-28 15:00:00	85.92	0.0702041	0.0470127	3.38	26.3
2011-06-28 15:10:00	95.9267	0.116836	0.0774986	10.76	26.3
2011-06-28 15:20:00	108.667	0.121684	0.0811783	8.39	26.4
2011-06-28 15:40:00	96.9067	0.109821	0.0738623	11.24	25.5
2011-06-28 15:50:00	94.6267	0.107628	0.0718017	12.84	25.5
2011-06-28 16:00:00	96.44	0.108109	0.0722342	10.73	25
2011-06-28 16:20:00	86.4067	0.0503748	0.0336482	1.8	25
2011-06-28 16:30:00	88.46	0.0559602	0.0374216	1.97	24.9
2011-06-28 16:40:00	84.3467	0.0579435	0.0386046	1.81	24.9
2011-06-28 16:50:00	87.0867	0.0621404	0.0412885	3.42	24.7
2011-06-28 17:00:00	84.6133	0.0539339	0.0360706	2.57	24.6
2011-06-28 17:10:00	76.3667	0.0354825	0.0241174	1.43	24.5
2011-06-28 17:20:00	82.8533	0.090888	0.0606332	9.51	24.4
2011-06-28 17:30:00	92.5533	0.152746	0.101035	12.86	24.3
2011-06-28 17:40:00	78.4267	0.0424234	0.0290669	3.78	24
2011-06-28 17:50:00	73.2667	0.0224401	0.0152816	1.32	23.9
2011-06-28 18:00:00	69.9	0.0127224	0.00865254	1.21	23.7
2011-06-28 18:10:00	66.3467	0.017853	0.0120538	0.96	23.5
2011-06-28 18:20:00	70.7533	0.0276099	0.0185736	3.13	23.6
2011-06-28 18:30:00	66	0.0102855	0.00695057	0.4	24.2
2011-06-28 18:40:00	72.5	0.0231849	0.0155176	3.05	24.1
2011-06-28 18:50:00	73.3067	0.0205366	0.0137877	2.57	24.2
2011-06-28 19:00:00	67.6267	0.0276265	0.0185765	4.18	24.5
2011-06-28 19:10:00	68.4867	0.0458282	0.0307185	7.41	25
2011-06-28 19:20:00	94.74	0.0515666	0.0344529	4.49	24.6
2011-06-28 19:30:00	80.68	0.0164273	0.0111286	0.9	24.5
2011-06-28 19:40:00	76.7667	0.013988	0.00945658	1.12	24.4
2011-06-28 19:50:00	74.8067	0.0173424	0.0117351	1.18	24.6
2011-06-28 20:00:00	78.8133	0.0259148	0.0175004	3.3	25
2011-06-28 20:10:00	80.7133	0.0495327	0.033083	6.67	25
2011-06-28 20:20:00	94.54	0.108448	0.071675	9.95	25.2
2011-06-28 20:30:00	93.3533	0.065607	0.0433937	2.39	25.3
2011-06-28 20:40:00	92.98	0.0623937	0.0413799	2.32	25.3
2011-06-28 20:50:00	97	0.0764673	0.0509957	4.59	25.4
2011-06-28 21:00:00	97.4467	0.0838915	0.0562302	8.67	25.5
2011-06-28 21:10:00	87.6467	0.0745529	0.0500087	4.83	25.1
2011-06-28 21:20:00	85.74	0.0832451	0.0554113	6.98	24.7
2011-06-28 21:30:00	80.1933	0.0305476	0.0204581	2.78	24.5
2011-06-28 21:40:00	86.8333	0.0400689	0.0272697	4.88	24.7
2011-06-28 21:50:00	78.1	0.0390696	0.0261124	2.74	24.8
2011-06-28 22:00:00	71.4333	0.022933	0.0154798	1.41	24.5
2011-06-28 22:10:00	68.76	0.0184441	0.0125505	0.39	24.6
2011-06-28 22:20:00	65.1867	0.00736385	0.00484764	0	24.5
2011-06-28 22:30:00	83.7	0.0109513	0.00730922	0	24.3
2011-06-28 22:40:00	89.6667	0.0394424	0.0263011	2.51	24.5
2011-06-28 22:50:00	84.74	0.0474167	0.0317786	7.89	24.6
2011-06-28 23:00:00	83.22	0.080925	0.0538024	8.6	24.8
2011-06-28 23:10:00	73.3267	0.0319738	0.0215348	4.4	24.2
2011-06-28 23:20:00	69.32	0.018139	0.012321	0.2	24.3
2011-06-28 23:30:00	68.6267	0.0140062	0.00940191	0.2	24.3
2011-06-28 23:40:00	62.7467	0.0082998	0.00543671	0	23.9
2011-06-28 23:50:00	62.7533	0.00826909	0.00542485	0	23.4
2011-06-29	61.12	0.00465466	0.00306924	0	23.2
2011-06-29 00:10:00	59.52	0.00333111	0.00219524	0	23.1
2011-06-29 00:20:00	63.7867	0.00710408	0.00487761	0	22.9
2011-06-29 00:30:00	61.9333	0.00573506	0.00376312	0	23.1
2011-06-29 00:40:00	65.6067	0.00663506	0.00449729	0	23
2011-06-29 00:50:00	65.4867	0.00664515	0.004404	0	22.9
2011-06-29 01:00:00	60.9533	0.00383297	0.00250133	0	22.8
2011-06-29 01:20:00	72.5467	0.0116667	0.00770794	0	23.3
2011-06-29 01:30:00	66.3	0.0106293	0.00689217	0	23.6
2011-06-29 01:40:00	73.7667	0.0321473	0.0213662	3	23.4
2011-06-29 01:50:00	76.06	0.0257362	0.0174787	2.42	23.5
2011-06-29 02:00:00	83.16	0.0364998	0.0244981	1.59	23.5
2011-06-29 02:10:00	77.82	0.032527	0.0217895	2.62	23.5
2011-06-29 02:20:00	75.3467	0.0463632	0.0311695	5.67	23.5
2011-06-29 02:30:00	66.5667	0.0108189	0.00735275	0	23.4
2011-06-29 02:40:00	59.0067	0.00320741	0.00213099	0	23.3
2011-06-29 02:50:00	57.2067	0.00344655	0.00227558	0	23.2
2011-06-29 03:00:00	70.06	0.00571848	0.00376111	0	23.5

## Sheet: JBL3
Time (yyyy/mm/dd hh:mm:ss)	Heart rate (beats/min)	ODBA (g)	VeDBA (g)	The numer of steps (/min)	Ambient temperature (ºC)
2011-08-09 17:00:00	76.65	0.119621	0.0820828	9.16667	29.4
2011-08-09 17:10:00	81.4133	0.0828328	0.0573055	2.95333	29.2
2011-08-09 17:20:00	90.7167	0.0828161	0.0570005	5.4	29.2
2011-08-09 17:30:00	93.1417	0.0793711	0.0548031	4.93333	29.1
2011-08-09 17:40:00	96.2017	0.0817998	0.056398	4.38	29
2011-08-09 17:50:00	97.215	0.107298	0.0737329	8.77333	28.8
2011-08-09 19:10:00	100.898	0.09073	0.0621374	7.09333	27.9
2011-08-09 19:20:00	75.75	0.0513817	0.0355563	1.14667	27.8
2011-08-09 19:30:00	74.7433	0.0352455	0.0243862	1.14667	27.9
2011-08-09 19:40:00	81.345	0.0463212	0.0319224	1.97333	27.8
2011-08-09 19:50:00	83.1117	0.0523468	0.0358246	3.84	27.8
2011-08-09 20:00:00	71.3433	0.0399346	0.0277462	1.61333	27.7
2011-08-09 20:10:00	76.36	0.0511669	0.0351859	5.38	27.5
2011-08-09 20:20:00	81.6667	0.051975	0.0357227	2.00667	27.9
2011-08-09 20:30:00	65.1317	0.0372239	0.0257778	8.06667	28
2011-08-09 20:50:00	83.8983	0.0815912	0.0556122	11.2333	27.9
2011-08-09 21:10:00	79.4867	0.0851167	0.0576972	4.79333	27.8
2011-08-09 21:20:00	79.4583	0.0465489	0.0320563	1.94	27.8
2011-08-09 21:30:00	73.9	0.0395462	0.0272229	1.3	27.6
2011-08-09 21:40:00	60.4383	0.00631611	0.00418828	0	27.6
2011-08-09 21:50:00	60.9	0.00673568	0.00446932	0	27.8
2011-08-09 22:00:00	60.7433	0.00642309	0.00430426	0	27.6
2011-08-09 22:10:00	57.4833	0.00463474	0.00308996	0.2	27.5
2011-08-09 22:20:00	71.7017	0.03104	0.0213914	1.57333	27.6
2011-08-09 22:30:00	62.17	0.0122403	0.00848304	0.0266667	27.5
2011-08-09 22:40:00	57.6583	0.0064946	0.00477675	0	27.8
2011-08-09 22:50:00	59.5433	0.00648172	0.00479148	0	27.9
2011-08-09 23:00:00	60.085	0.0059635	0.00440232	0	27.7
2011-08-09 23:10:00	61.015	0.00674642	0.00496256	0	27.6
2011-08-09 23:20:00	55.5983	0.00450357	0.00320379	0	27.4
2011-08-09 23:30:00	57.1867	0.00425205	0.00299087	0	27.2
2011-08-09 23:40:00	57.2017	0.00528429	0.00369628	0	27.1
2011-08-09 23:50:00	65.0433	0.0108844	0.00781778	0.5	27.2
2011-08-10	79.95	0.0696273	0.0477682	9.58667	27.2
2011-08-10 00:10:00	85.88	0.054817	0.0375956	12.2867	27.4
2011-08-10 00:20:00	84.4733	0.0811258	0.0550085	2	27.7
2011-08-10 00:30:00	85.345	0.0494959	0.0341693	4.6	27.2
2011-08-10 00:40:00	85.4833	0.0500765	0.0345085	2.21333	26.8
2011-08-10 00:50:00	84.7867	0.0419849	0.0289784	1.48667	26.2
2011-08-10 01:00:00	81.5533	0.0352766	0.0242162	1.28667	26.1
2011-08-10 01:10:00	67.9433	0.0757057	0.0524079	7.82667	26.5
2011-08-10 01:20:00	67.555	0.0323863	0.0225402	0.413333	26.8
2011-08-10 01:30:00	60.9283	0.00834906	0.006085	0	27.6
2011-08-10 01:40:00	60.3	0.00672168	0.00479803	0	27.8
2011-08-10 01:50:00	57.9983	0.00495404	0.00348896	0	27.9
2011-08-10 02:10:00	56.5117	0.00459389	0.00321793	0	26.8
2011-08-10 02:20:00	54.4867	0.00438102	0.00311191	0	26.6
2011-08-10 02:30:00	61.53	0.00881326	0.00641759	0	26.6
2011-08-10 02:40:00	59.1133	0.00634487	0.0045783	0	26.3
2011-08-10 02:50:00	60.5717	0.00757515	0.00549758	0.173333	26.4
2011-08-10 03:00:00	68.3183	0.0189089	0.0130813	2.91333	26.3
2011-08-10 03:10:00	73.4117	0.0365468	0.0250861	2.41333	26.5
2011-08-10 03:20:00	65.9283	0.0231878	0.0158045	0.3	26.4
2011-08-10 03:30:00	62.0267	0.0141432	0.00988512	0	26.5
2011-08-10 03:40:00	57	0.0070806	0.00520829	0	26.4
2011-08-10 03:50:00	55.0717	0.00570931	0.00416824	0	26.2
2011-08-10 04:00:00	54.1	0.00512975	0.00364828	0	26.2
2011-08-10 04:10:00	58.5	0.011475	0.00841599	0	26.3
2011-08-10 04:20:00	53.1283	0.00422787	0.00300723	0	26.1
2011-08-10 04:30:00	58.0433	0.00992147	0.00728602	0	26.1
2011-08-10 04:40:00	57.0133	0.00814317	0.00597083	0	26.2
2011-08-10 04:50:00	50.6133	0.00340756	0.00236251	0	25.9
2011-08-10 05:00:00	74.5467	0.0914002	0.0630007	11.6267	26.1
2011-08-10 05:10:00	84.7633	0.0844438	0.0574547	7.32	26.3
2011-08-10 05:20:00	81.5383	0.0500968	0.0345149	1.4	26.2
2011-08-10 05:30:00	72.2267	0.0404307	0.027742	2.10667	26.5
2011-08-10 05:40:00	70.1733	0.0493885	0.0338602	3.23333	26.6
2011-08-10 05:50:00	71.4283	0.0387876	0.0264898	3.36667	26.5
2011-08-10 06:00:00	67.0983	0.0585488	0.040309	3.28	26.6
2011-08-10 06:10:00	62.555	0.031864	0.0217957	1.26667	26.9
2011-08-10 06:20:00	56.2583	0.0130969	0.00908867	0.6	27
2011-08-10 06:30:00	60.915	0.0354284	0.024392	8.00667	27.4
2011-08-10 06:40:00	76.745	0.0827022	0.0563512	5.80667	27.7
2011-08-10 06:50:00	74.655	0.0855461	0.0585327	7.77333	28.1
2011-08-10 07:00:00	68.745	0.0824211	0.0565353	8.72	28.3
2011-08-10 07:10:00	78.4867	0.0784984	0.0532887	7.3	28.5
2011-08-10 07:20:00	88.1067	0.123936	0.0846676	8.25333	28.8
2011-08-10 07:30:00	85.2783	0.0714057	0.048659	7.99333	29.1
2011-08-10 07:50:00	77.3283	0.0941328	0.0642522	10.76	29.6
2011-08-10 08:00:00	63.6967	0.0386871	0.0269027	1.1	30
2011-08-10 08:10:00	58.7017	0.0205699	0.0145184	2	30.2
2011-08-10 08:20:00	63.3	0.0292857	0.0202399	2.56	30.3
2011-08-10 08:30:00	60.3983	0.0209056	0.0147279	1.41333	30.3
2011-08-10 08:40:00	57.1017	0.019775	0.0138875	0.826667	30.8
2011-08-10 08:50:00	68.0717	0.0588686	0.0399415	5.66	30.7
2011-08-10 09:00:00	60.7417	0.0369092	0.0252762	1.6	31.2
2011-08-10 09:10:00	59.3733	0.0399396	0.0274003	5.94	31.3
2011-08-10 09:20:00	70.615	0.0727518	0.0490973	7.82667	31.7
2011-08-10 09:30:00	66.17	0.0706403	0.0483486	3.44667	32.4
2011-08-10 09:40:00	58.07	0.0173221	0.0121614	0.626667	31.6
2011-08-10 09:50:00	61.83	0.033255	0.0225949	1.07333	31.5
2011-08-10 10:00:00	60.885	0.0375984	0.0255176	6.14667	31.8
2011-08-10 10:10:00	60.87	0.0470222	0.0320632	2.08	31.6
2011-08-10 10:20:00	60.0867	0.0374143	0.0258266	4.77333	31.6
2011-08-10 10:30:00	58.7983	0.0296066	0.0203637	0.626667	32
2011-08-10 10:40:00	52.3567	0.012471	0.00862582	0.6	31.9
2011-08-10 10:50:00	49.7	0.00901851	0.00622039	0	31.6
2011-08-10 11:00:00	53.2317	0.00959396	0.00676748	1.58	31.2
2011-08-10 11:10:00	76.405	0.102008	0.0695941	11.6267	31.4
2011-08-10 11:20:00	79.4283	0.0921415	0.0628685	3.98	31.9
2011-08-10 11:30:00	77.2	0.0683795	0.0463755	6.23333	31.6
2011-08-10 11:40:00	87.615	0.129669	0.0884038	10.98	31.2
2011-08-10 11:50:00	76.2667	0.0587187	0.040931	1.5	31.3
2011-08-10 12:00:00	66.0283	0.0318163	0.0224669	0.4	31.4
2011-08-10 12:10:00	65.6883	0.0251327	0.0177799	1	31
2011-08-10 12:20:00	69.14	0.0263735	0.0184157	1.5	31.3
2011-08-10 12:30:00	62.0133	0.0212401	0.0148177	0.886667	31.5
2011-08-10 12:40:00	61.8567	0.0396392	0.0269974	2.9	31.8
2011-08-10 12:50:00	59.7067	0.0347562	0.0238092	6.41333	32.1
2011-08-10 13:00:00	64.95	0.0454781	0.0308721	0.4	31.5
2011-08-10 13:10:00	56.7433	0.0279201	0.0189316	1.67333	32
2011-08-10 13:20:00	58.885	0.0310778	0.0210828	1.12667	31.3
2011-08-10 13:30:00	62.2183	0.0612727	0.0417186	4.87333	31
2011-08-10 13:40:00	77.845	0.0624217	0.0421057	3.11333	30.5
2011-08-10 13:50:00	82.1317	0.0566253	0.0379943	2.78667	29.9
2011-08-10 14:00:00	86.47	0.0612281	0.0413701	3.28	29.9
2011-08-10 14:10:00	89.3733	0.0846008	0.05756	4.50667	29.8
2011-08-10 14:20:00	98.5167	0.0865268	0.0588548	10.16	30.5
2011-08-10 14:30:00	76.9333	0.0560717	0.038566	1.58	30.9
2011-08-10 14:40:00	62.255	0.0200449	0.014248	0.3	31
2011-08-10 14:50:00	58.0283	0.0183842	0.0128582	3.66	31
2011-08-10 15:00:00	72.6183	0.0901861	0.0617231	8.27333	30.4
2011-08-10 15:10:00	81.16	0.0959877	0.0655944	12.0467	30.2
2011-08-10 15:20:00	88.1	0.16119	0.109741	14.74	30.4
2011-08-10 15:30:00	85.2283	0.130237	0.0896523	4.14	30
2011-08-10 15:40:00	78.955	0.0702278	0.0484128	5.7	29.7
2011-08-10 15:50:00	76.3433	0.0621664	0.0430672	2.21333	29.8
2011-08-10 16:00:00	80.6733	0.0613225	0.0415998	3.81333	29.7
2011-08-10 16:10:00	81.4283	0.0549627	0.0373411	2.18667	29.8
2011-08-10 16:20:00	82.8533	0.0799945	0.0545835	9.95333	29.4
2011-08-10 16:40:00	95.6267	0.061709	0.0418071	3.64667	29.1
2011-08-10 16:50:00	92.985	0.0559974	0.038216	3.34667	29.1
2011-08-10 17:00:00	87.1417	0.0986335	0.0672988	8.02	28.7
2011-08-10 17:10:00	84.7133	0.0527276	0.0356356	1.38667	28.7
2011-08-10 17:20:00	82.8	0.0507806	0.0343162	1.61333	28.6
2011-08-10 17:30:00	83.015	0.0563458	0.0381051	2.8	28.7
2011-08-10 17:40:00	80.4	0.0636468	0.0431267	5.58667	28.6
2011-08-10 17:50:00	78.2267	0.0515019	0.0348292	3.64667	28.4
2011-08-10 18:00:00	79.8283	0.0650231	0.0441534	4.82	28.4
2011-08-10 18:10:00	83.115	0.0680109	0.0460341	4.38	28.5
2011-08-10 18:20:00	73.155	0.0744997	0.050686	6.74	28.3
2011-08-10 18:30:00	65.7567	0.0392352	0.0267764	2.27333	28.3
2011-08-10 18:40:00	65.985	0.0295139	0.0201629	0.366667	28.7
2011-08-10 18:50:00	63.1183	0.030741	0.0202829	3.69333	28.5
2011-08-10 19:00:00	73.485	0.0837791	0.0571696	13.2933	28.3
2011-08-10 19:10:00	78.44	0.108411	0.0738407	1.41333	28
2011-08-10 19:20:00	63.085	0.0301388	0.0201408	1.18667	28.1
2011-08-10 19:30:00	61.3567	0.0168974	0.0114181	1.34667	28.2
2011-08-10 19:40:00	61.3	0.0267236	0.0180516	2.16667	28.3
2011-08-10 19:50:00	65.2	0.0326428	0.0222891	0.673333	28
2011-08-10 20:00:00	64.0283	0.0213489	0.0142292	1.42667	28
2011-08-10 20:10:00	58.5267	0.0116815	0.00772933	0	28.3
2011-08-10 20:20:00	51.5283	0.00322567	0.0021045	0	28.4
2011-08-10 20:30:00	56.5583	0.00748196	0.00487101	0	28.3
2011-08-10 20:40:00	56.2417	0.00372791	0.00242065	0	28.7
2011-08-10 20:50:00	55.9733	0.00619883	0.00399193	0	28.7
2011-08-10 21:00:00	59.245	0.00899626	0.00582083	0	28.6
2011-08-10 21:10:00	60.455	0.0078292	0.00508606	0	28.5
2011-08-10 21:20:00	56.5133	0.0047206	0.00307122	0	28.6
2011-08-10 21:30:00	68.0883	0.0251385	0.0168268	5.96667	28.6
2011-08-10 22:00:00	66.495	0.00802999	0.00554787	0.3	27.7
2011-08-10 22:10:00	65	0.00809597	0.00558122	1.9	28.3
2011-08-10 22:20:00	70.1717	0.0215874	0.014776	2.97333	28.1
2011-08-10 22:30:00	71.1583	0.0812533	0.0553762	6.12667	27.7
2011-08-10 22:40:00	68.1	0.0421719	0.0283145	2.48667	27.6
2011-08-10 22:50:00	72	0.042217	0.0284026	1.91333	27.5
2011-08-10 23:00:00	57.4817	0.00473754	0.00318469	0	27.6
2011-08-10 23:10:00	53.815	0.00463883	0.00312237	0	27.5
2011-08-10 23:20:00	56.9433	0.00696138	0.00479972	0	27.4
2011-08-10 23:30:00	56.8283	0.00638871	0.0044271	0	27.4
2011-08-10 23:40:00	54.585	0.00475019	0.00324292	0	27.5
2011-08-10 23:50:00	57.6433	0.00732092	0.00500845	0	27.3
2011-08-11	55.2283	0.00509827	0.00347995	0	27.3
2011-08-11 00:10:00	58.8433	0.00804143	0.00555419	0	27.3
2011-08-11 00:20:00	58.8	0.00880365	0.00605667	0	27.4
2011-08-11 00:30:00	54.1133	0.00473236	0.00319497	0	27
2011-08-11 00:40:00	55.0717	0.00599405	0.00405226	0	27.2
2011-08-11 00:50:00	55.1	0.00629249	0.00426602	0	27
2011-08-11 01:00:00	58.3867	0.00826718	0.00580412	0	27.1
2011-08-11 01:10:00	59.2433	0.00746412	0.00516864	0	27.1
2011-08-11 01:20:00	57.37	0.00590109	0.00403552	0	27.1
2011-08-11 01:30:00	56.015	0.00703619	0.00475583	0.46	27
2011-08-11 01:40:00	64.7567	0.0174016	0.0115511	0.04	27.4
2011-08-11 01:50:00	52.3417	0.00256848	0.00166769	0	27.1
2011-08-11 02:00:00	53.9733	0.00402735	0.00259561	0	27.3
2011-08-11 02:10:00	59.1717	0.00717389	0.0045289	0	27.5
2011-08-11 02:20:00	61	0.00894535	0.00568099	0	27.3
2011-08-11 02:30:00	57.7	0.00506537	0.00322139	0	27.4
2011-08-11 02:40:00	59.685	0.00539065	0.00353381	0	27.3
2011-08-11 02:50:00	56.5283	0.00465889	0.00307666	0	27.1
2011-08-11 03:00:00	60.0433	0.00642743	0.00425108	0	27.3
2011-08-11 03:10:00	61.115	0.00874985	0.00567229	0	27
2011-08-11 03:20:00	63.1	0.0100344	0.00650677	0	26.8
2011-08-11 03:30:00	65.0733	0.0128907	0.00842457	0	26.8
2011-08-11 03:40:00	65.655	0.0125963	0.00837344	0	26.8
2011-08-11 03:50:00	56.785	0.0060615	0.00395596	0	26.9
2011-08-11 04:00:00	52.9983	0.00581966	0.00379937	0	27
2011-08-11 04:10:00	55.575	0.00796932	0.00526384	0	26.9
2011-08-11 04:20:00	69.1433	0.0242325	0.0168143	0.3	26.6
2011-08-11 04:30:00	62.9133	0.0139044	0.00989419	0	26.8
2011-08-11 04:40:00	59.9567	0.00954818	0.00663467	0	27.1
2011-08-11 04:50:00	61.5	0.0122202	0.00865245	0	27.2
2011-08-11 05:00:00	61.5867	0.010944	0.00774272	0	26.8
2011-08-11 05:10:00	56.0983	0.00640202	0.00441638	0	26.4
2011-08-11 05:20:00	58.4167	0.00923116	0.00653705	0	26.3
2011-08-11 05:30:00	59.5967	0.00846683	0.00581826	0	26.4
2011-08-11 05:40:00	65.6283	0.0183356	0.0121522	0.3	26.4
2011-08-11 05:50:00	51.6	0.00294291	0.00191107	0	26.4
2011-08-11 06:00:00	53.4867	0.00584631	0.00380519	0	26.9
2011-08-11 06:10:00	55.7567	0.00932826	0.00597924	0	26.8
2011-08-11 06:20:00	56.5433	0.0123147	0.00796006	0	27.2
2011-08-11 06:30:00	58.2483	0.0158176	0.010417	4.97333	27.3
2011-08-11 06:40:00	84.1133	0.0820755	0.0554802	5.82	27.2
2011-08-11 06:50:00	75.6583	0.053894	0.0364916	3.35333	27.5
2011-08-11 07:00:00	83.845	0.0757282	0.0512653	5.73333	27.7
2011-08-11 07:10:00	91.47	0.0730059	0.0494368	4.02667	27.3
2011-08-11 07:20:00	82.0717	0.0632448	0.042836	3.01333	27.2
2011-08-11 07:30:00	83.8717	0.0695717	0.0470209	3.1	27.3
2011-08-11 07:40:00	83.2417	0.0535269	0.0360186	2.56667	27.4
2011-08-11 07:50:00	79.5883	0.0649269	0.0438081	6.56	27.9
2011-08-11 08:00:00	80.54	0.0659886	0.0447359	3.62667	28.1
2011-08-11 08:10:00	72.7567	0.0631838	0.0428702	4.12667	28.4
2011-08-11 08:20:00	67.7683	0.0363473	0.0246879	3.11333	28.9
2011-08-11 08:30:00	69.39	0.0828218	0.057019	14.42	28.9
2011-08-11 08:40:00	77.3383	0.0707916	0.048193	5.74667	29.4
2011-08-11 08:50:00	68.7017	0.0591254	0.0402794	2.82	29.2
2011-08-11 09:00:00	71.9	0.0452843	0.0305897	2.97333	29.6
2011-08-11 09:10:00	63.0117	0.025727	0.0174629	1.3	30
2011-08-11 09:20:00	55.6983	0.0149986	0.010154	0.526667	30.3
2011-08-11 09:30:00	55.4317	0.0105388	0.00723039	0.286667	30.3
2011-08-11 09:40:00	67.6433	0.0237995	0.0160494	2.64667	29.2
2011-08-11 09:50:00	66.685	0.0556096	0.0374272	7.48667	29.6
2011-08-11 10:00:00	73.4867	0.0763919	0.0518437	2.56667	28.8
2011-08-11 10:10:00	79.1717	0.0728141	0.0491986	4.68667	29.3
2011-08-11 10:20:00	61.2683	0.036536	0.0247869	0.526667	29.5
2011-08-11 10:30:00	57.615	0.0194062	0.0134669	0.973333	30.9
2011-08-11 10:40:00	58.3283	0.0146153	0.00994948	1.14667	30.3
2011-08-11 10:50:00	65.6283	0.0398615	0.0268201	2.18	29.8
2011-08-11 11:00:00	55.7867	0.0168829	0.0116991	0.5	29.5
2011-08-11 11:10:00	60.1	0.0218263	0.0149488	5.62667	29.9
2011-08-11 11:20:00	71.2317	0.0870773	0.0591588	6.06	30.3
2011-08-11 11:30:00	75.2433	0.0864079	0.0587518	6.76667	31.2
2011-08-11 11:40:00	74.985	0.0942765	0.0638735	6	31.2
2011-08-11 11:50:00	83.0033	0.064712	0.0436063	4.43333	31.4
2011-08-11 12:00:00	81.44	0.0546919	0.0373912	2.1	31.5
2011-08-11 12:10:00	82.1317	0.0519688	0.0353341	2.4	31.9
2011-08-11 12:20:00	84.7267	0.0440903	0.0300679	1.97333	31.5
2011-08-11 12:30:00	81.3433	0.0469494	0.0319432	1.44	31.3
2011-08-11 12:40:00	81.1133	0.0414372	0.0280534	1.1	31.3
2011-08-11 12:50:00	72.0683	0.0276745	0.0184295	0	31.3
2011-08-11 13:00:00	61.3867	0.0139055	0.00904484	0.62	31.5
2011-08-11 13:10:00	70.8017	0.0432296	0.0297722	5.2	31.5
2011-08-11 13:20:00	87.7317	0.0893381	0.0612621	8.28	31.2
2011-08-11 13:30:00	70.895	0.0290208	0.0203453	0.1	31.1
2011-08-11 13:40:00	63.4567	0.0115552	0.00818273	0.786667	31
2011-08-11 13:50:00	63.785	0.0208822	0.0143287	1.51333	30.9
2011-08-11 14:00:00	64.7867	0.0247892	0.0169226	1.30667	30.9
2011-08-11 14:10:00	63.9983	0.0347709	0.0238215	4.6	30.7
2011-08-11 14:20:00	72.3033	0.0858734	0.0585372	9.12667	30.8
2011-08-11 14:30:00	77.43	0.0609398	0.0413021	1.75333	30.4
2011-08-11 14:40:00	79.8	0.0458428	0.03095	2	30.3
2011-08-11 14:50:00	74.9833	0.0485375	0.0328815	5.51333	30.5
2011-08-11 15:00:00	82.0467	0.0741875	0.050283	4.46	30.3
2011-08-11 15:10:00	79.3983	0.0617965	0.0419323	8.41333	30
2011-08-11 15:20:00	83.1433	0.0753354	0.0509852	2.98667	29.9
2011-08-11 15:30:00	85.7	0.0605792	0.0406736	2.17333	29.5
2011-08-11 15:40:00	86.3017	0.0686797	0.0462309	6.14	29.1
2011-08-11 15:50:00	80.6833	0.0692405	0.0466763	3.11333	28.3
2011-08-11 16:00:00	78	0.0516225	0.0346577	3.23333	29.1
2011-08-11 16:10:00	77.245	0.0784071	0.0530876	10.76	29.4
2011-08-11 16:20:00	79.3383	0.0844928	0.0576655	4.02	29.3
2011-08-11 16:30:00	76.75	0.0949124	0.0646904	17.0267	28.8
2011-08-11 16:40:00	86.57	0.137178	0.0938087	18.8067	28.6
2011-08-11 16:50:00	89.6	0.148583	0.102037	8.51333	28.5
2011-08-11 17:00:00	89.1233	0.0922046	0.0626306	4.7	28.4
2011-08-11 17:10:00	69.2017	0.0420839	0.0286911	7.9	28.3
2011-08-11 17:20:00	75.3417	0.0837284	0.0572377	6.72667	28.3
2011-08-11 17:30:00	67.0417	0.0307955	0.0209892	1.01333	28.1
2011-08-11 17:40:00	75.9183	0.0800403	0.0550989	12.3733	27.9
2011-08-11 17:50:00	80.7417	0.0573837	0.0388639	2.66	28
2011-08-11 18:00:00	78.415	0.0728843	0.0493403	5.36667	27.8
2011-08-11 18:10:00	74.2983	0.0480974	0.0328183	2.21333	27.8
2011-08-11 18:20:00	78.6583	0.0442478	0.0297739	1.58667	27.5
2011-08-11 18:30:00	77.385	0.048049	0.0323202	1.9	27.4
2011-08-11 18:40:00	74.2133	0.0431088	0.0288861	3.31333	27.6
2011-08-11 18:50:00	68.5717	0.0369227	0.0248314	1.3	27.3
2011-08-11 19:00:00	65.9267	0.017477	0.011866	1.27333	27.3
2011-08-11 19:10:00	73.1017	0.0246795	0.0167613	0.226667	27.3
2011-08-11 19:20:00	64.6833	0.0108243	0.00740124	0	27.1
2011-08-11 19:30:00	62.17	0.00710974	0.00482965	0	26.9
2011-08-11 19:40:00	57.415	0.00500228	0.00327435	0	26.8
2011-08-11 19:50:00	58	0.00443367	0.0029452	0	27
2011-08-11 20:00:00	58.7283	0.00510879	0.00345107	0	26.8
2011-08-11 20:10:00	65.3167	0.00858891	0.00592386	0	27
2011-08-11 20:20:00	66.77	0.010489	0.00739691	0	26.9
2011-08-11 20:30:00	62.7	0.0069092	0.00465172	0	26.9
2011-08-11 20:40:00	64.0567	0.00741323	0.00500831	0	26.8
2011-08-11 20:50:00	60.9567	0.00657503	0.004414	0	26.7
2011-08-11 21:00:00	60.1	0.00615301	0.00419544	0	26.7
2011-08-11 21:10:00	62.5017	0.00574126	0.00385968	0	26.8
2011-08-11 21:20:00	67.3717	0.011099	0.00775025	0	26.9
2011-08-11 21:30:00	67.0567	0.0109871	0.00775005	0	26.8
2011-08-11 21:40:00	76.175	0.0282814	0.0193049	1.47333	26.8
2011-08-11 21:50:00	76.2683	0.0302175	0.0200492	0.226667	26.8
2011-08-11 22:00:00	62.3133	0.00770941	0.00502132	0	26.8
2011-08-11 22:10:00	66.8917	0.0247686	0.0167092	4.76	26.8
2011-08-11 22:20:00	79.3683	0.0425734	0.0286016	2.01333	26.7
2011-08-11 22:30:00	75.3133	0.0341219	0.0228804	1.7	26.7
2011-08-11 22:40:00	73.7583	0.0345715	0.02329	1.4	26.7
2011-08-11 22:50:00	74.4133	0.0379218	0.0255734	1.21333	26.6
2011-08-11 23:00:00	72.6717	0.0411693	0.0275691	2.41333	26.8
2011-08-11 23:10:00	68.3117	0.0182874	0.0120853	0	26.6
2011-08-11 23:20:00	60.885	0.00753075	0.00476956	0	26.5
2011-08-11 23:30:00	61.13	0.00805882	0.00512805	0	26.4
2011-08-11 23:40:00	56.655	0.00396556	0.00254529	0	26.3
2011-08-11 23:50:00	58.9	0.00623118	0.00410236	0	26.3
2011-08-12	55.385	0.00288745	0.00186901	0	26.7
2011-08-12 00:10:00	61.1883	0.00702319	0.00452041	0	26.5
2011-08-12 00:20:00	65.0433	0.00992619	0.00643345	0	26.4
2011-08-12 00:30:00	61.6417	0.00732627	0.00467866	0	26.6
2011-08-12 00:40:00	61.57	0.00828059	0.00536712	0	26.5
2011-08-12 00:50:00	55.7	0.00341859	0.00221682	0	26.5
2011-08-12 01:00:00	61.015	0.00531787	0.00349131	0	26.4
2011-08-12 01:10:00	60.485	0.00719565	0.00470291	0	26.4
2011-08-12 01:20:00	67.975	0.015475	0.0102303	0.1	26.4
2011-08-12 01:30:00	83.445	0.0262283	0.0181403	0.473333	26.4
2011-08-12 01:40:00	80.3867	0.0292216	0.019645	1.01333	26.4
2011-08-12 01:50:00	80.9133	0.0338042	0.0227822	1.51333	26.4
2011-08-12 02:00:00	72.8533	0.0297549	0.0206202	0.6	26.4
2011-08-12 02:10:00	67.4	0.0222146	0.0149084	0.2	26.3
2011-08-12 02:20:00	63.8717	0.0078367	0.0054407	0	26.4
2011-08-12 02:30:00	63.4	0.00798687	0.00555618	0	26.4
2011-08-12 02:40:00	62.3567	0.00753278	0.00533878	0	26.5
2011-08-12 02:50:00	60.315	0.00519729	0.00360202	0	26.3
2011-08-12 03:00:00	59.145	0.00637049	0.00438356	0	26.6
2011-08-12 03:10:00	61.1967	0.00602441	0.00414067	0	26.2
2011-08-12 03:20:00	62.1433	0.00806639	0.0056913	0	26.1
2011-08-12 03:30:00	61.515	0.0109726	0.00757165	0.4	25.9
2011-08-12 03:40:00	77.86	0.0215624	0.0145635	0	25.9
2011-08-12 03:50:00	71.2833	0.00929948	0.0061441	0	26
2011-08-12 04:00:00	65.285	0.00831602	0.00528989	0	26
2011-08-12 04:10:00	65.0283	0.0096493	0.00617751	0	25.9
2011-08-12 04:20:00	60.785	0.00729943	0.00469885	0	25.9
2011-08-12 04:30:00	66.2317	0.0245245	0.0160914	0	25.8
2011-08-12 04:40:00	61.34	0.0097075	0.00638543	0	25.6
2011-08-12 04:50:00	63.7183	0.0149587	0.0100565	0.6	25.9
2011-08-12 05:00:00	72.94	0.0185557	0.0129365	0	25.9
2011-08-12 05:10:00	66.4	0.0101078	0.00715563	0	25.9
2011-08-12 05:20:00	66.5	0.00975911	0.00689152	0	26.1
2011-08-12 05:30:00	66.385	0.0146265	0.0102711	0	25.9
2011-08-12 05:40:00	62.6567	0.0156015	0.0108272	0	25.7
2011-08-12 05:50:00	56.585	0.00423512	0.00284959	0	25.9
2011-08-12 06:00:00	68.6467	0.0195695	0.0135969	0.6	26.1
2011-08-12 06:10:00	74.6283	0.0182665	0.0122375	0	26.6
2011-08-12 06:20:00	70.145	0.0134459	0.00902063	4.18667	26.9
2011-08-12 06:30:00	79.7417	0.0576204	0.0389448	2.86	26.5
2011-08-12 06:40:00	79.9433	0.0466493	0.0313845	3.42667	26.9
2011-08-12 06:50:00	79.3867	0.0656413	0.0445272	3.7	27.5
2011-08-12 07:00:00	80.485	0.0501329	0.0335024	1.88667	27.8
2011-08-12 07:10:00	78.5	0.052901	0.0353904	2.81333	28.2
2011-08-12 07:20:00	80.5283	0.0539555	0.0364875	2.3	28.4
2011-08-12 07:30:00	73.485	0.0445208	0.0300241	2.81333	28.7
2011-08-12 07:40:00	78.5567	0.0550085	0.037231	8.42	28.7
2011-08-12 07:50:00	73.6533	0.068242	0.0467203	1.88	29.1
2011-08-12 08:00:00	58.8283	0.0147473	0.010155	0.313333	29.1
2011-08-12 08:10:00	62.0017	0.0266895	0.0183337	2.16	29.3
2011-08-12 08:20:00	62.6417	0.028143	0.0192231	1.22667	29.7
2011-08-12 08:30:00	58.3567	0.0230236	0.0157909	0.513333	30.1
2011-08-12 08:40:00	59.015	0.0151492	0.010477	0.486667	30
2011-08-12 08:50:00	64.3883	0.050994	0.0345312	12.68	30.2
2011-08-12 09:00:00	71.0133	0.0909787	0.0617975	12.8733	30.4
2011-08-12 09:10:00	81.69	0.158482	0.108533	10.36	30.3
2011-08-12 09:20:00	72.495	0.0406176	0.0276469	1.86	30.5
2011-08-12 09:30:00	67.1583	0.0308288	0.0210252	1.67333	30.4
2011-08-12 09:40:00	64.3983	0.0336948	0.0231123	1.94	31
2011-08-12 09:50:00	60.2283	0.0237227	0.0162279	1.31333	30.7
2011-08-12 10:00:00	60.915	0.0291037	0.0199121	1.1	31.2
2011-08-12 10:10:00	61.7133	0.0299342	0.0205404	0.413333	31.3
2011-08-12 10:20:00	58.985	0.0191923	0.0131232	1.4	31.3
2011-08-12 10:30:00	58.7	0.0305314	0.0207412	1.2	31.5
2011-08-12 10:40:00	54.8583	0.0153391	0.010506	1.92	31.5
2011-08-12 10:50:00	62.1317	0.0506706	0.0346514	9.98667	31.2
2011-08-12 11:00:00	69.1967	0.0766879	0.0524501	0.493333	31.1
2011-08-12 11:10:00	59.0717	0.0192271	0.0131357	0.873333	31.9
2011-08-12 11:20:00	61.185	0.0296857	0.020272	3.08667	31.3
2011-08-12 11:30:00	59.2	0.0255746	0.0174353	1.34	31.7
2011-08-12 11:40:00	55.8133	0.0211564	0.0145867	0	31.8
2011-08-12 11:50:00	51.6133	0.00819219	0.00571269	0	31.9
2011-08-12 12:00:00	52.0433	0.0120985	0.00835567	0	31.7
2011-08-12 12:10:00	52.6	0.0155062	0.0108915	0	30.5
2011-08-12 12:20:00	56.4333	0.0204688	0.0141481	0.8	31.8
2011-08-12 12:30:00	63.0533	0.0237439	0.0159225	0.673333	31.9
2011-08-12 12:40:00	57.585	0.0156766	0.0107021	0.513333	32.2
2011-08-12 12:50:00	56.3717	0.0143139	0.00980621	0.213333	31.7
2011-08-12 13:00:00	55.0567	0.0109808	0.00736976	5.42667	31.6
2011-08-12 13:10:00	71.7617	0.0914624	0.0625344	7.16	31.5
2011-08-12 13:20:00	82.7017	0.0766654	0.0517867	3.5	30.8
2011-08-12 13:30:00	77.4	0.0568029	0.0385964	2.87333	30.2
2011-08-12 13:40:00	82.2017	0.0594315	0.0402539	3.18667	30.8
2011-08-12 13:50:00	83.7567	0.0708132	0.048217	4.71333	31.4
2011-08-12 14:00:00	81.555	0.0598061	0.0405262	2.3	30.7
2011-08-12 14:10:00	82.3017	0.0494292	0.0335099	1.24	29.9
2011-08-12 14:20:00	82.415	0.0457296	0.0310836	3.46	29.9
2011-08-12 14:30:00	77.4717	0.0633604	0.0428822	5.74667	29.5
2011-08-12 14:40:00	85.5267	0.0620386	0.0420167	2.49333	29.5
2011-08-12 14:50:00	83.2583	0.0553228	0.0370296	2.58667	30.1
2011-08-12 15:00:00	82.815	0.059764	0.0401474	6.77333	29.7
2011-08-12 15:10:00	82.31	0.0713873	0.048445	1.11333	29.5
2011-08-12 15:20:00	71.315	0.0543845	0.0363087	4.48667	29.3
2011-08-12 15:30:00	80.2433	0.0980134	0.0666536	10.2867	28.8
2011-08-12 15:40:00	76.1867	0.0731296	0.0495766	5.15333	29.1
2011-08-12 16:00:00	73.55	0.069029	0.0471362	9.32	28.9
2011-08-12 16:10:00	81.6317	0.123827	0.0838729	2.98667	28.9
2011-08-12 16:20:00	67.6533	0.0221753	0.0151999	1.06	28.9
2011-08-12 16:30:00	66.4	0.0327192	0.0223729	1.71333	28.6
2011-08-12 16:40:00	71.2733	0.036342	0.0244908	1.57333	28.5
2011-08-12 16:50:00	78.6583	0.0482345	0.0324335	1.7	28.4
2011-08-12 17:00:00	78.5283	0.0469304	0.0315664	1.35333	28.2
2011-08-12 17:10:00	79.1433	0.056192	0.0380108	3.58667	28.4
2011-08-12 17:20:00	75.685	0.0633802	0.0428823	4.88667	28.2
2011-08-12 17:30:00	74.075	0.0671114	0.0454389	6.58667	28
2011-08-12 17:40:00	82.1267	0.0613149	0.0412729	3.31333	28
2011-08-12 17:50:00	82.7567	0.055949	0.0374731	2.42667	27.8
2011-08-12 18:00:00	81.3433	0.0505599	0.0338984	2.7	27.8
2011-08-12 18:10:00	81.9417	0.0575085	0.0385328	4.73333	27.7
2011-08-12 18:20:00	78.2433	0.0653324	0.0440681	8.4	27.6
2011-08-12 18:30:00	78.9	0.0942194	0.0643398	4.05333	27.5
2011-08-12 18:40:00	74.5683	0.048284	0.0326064	5	27.4
2011-08-12 18:50:00	72.9717	0.0583461	0.0397411	0.913333	27.3
2011-08-12 19:00:00	66.47	0.0243781	0.0167186	1.66	27.3
2011-08-12 19:10:00	71.2317	0.0380939	0.0258527	1.34	27.2
2011-08-12 19:20:00	65.655	0.013921	0.00953129	0.7	27.3
2011-08-12 19:30:00	65.4283	0.0133343	0.00914452	0	27.3
2011-08-12 19:40:00	63.7283	0.00795131	0.00550174	0	27.2
2011-08-12 19:50:00	58.655	0.00440383	0.00299581	0	27.1
2011-08-12 20:00:00	59.3583	0.0057587	0.00390387	0	27.2
2011-08-12 20:10:00	59.3283	0.00434722	0.00292692	0	27.2
2011-08-12 20:20:00	61.8017	0.00720913	0.004984	0	27.2
2011-08-12 20:30:00	68.3433	0.0108733	0.00762317	0	27.1
2011-08-12 20:40:00	68.6567	0.0115037	0.00800625	0	27.3
2011-08-12 20:50:00	65.9	0.0100577	0.00702104	0	27.3
2011-08-12 21:00:00	76.8883	0.0199678	0.0138088	0.1	27.2
2011-08-12 21:10:00	67.225	0.00596132	0.00383002	0	27.2
2011-08-12 21:20:00	67.615	0.00791219	0.00526964	0	27.1
2011-08-12 21:30:00	68.5883	0.00694567	0.00459115	0	27.2
2011-08-12 21:40:00	74.4	0.0107064	0.00705694	0.3	26.9
2011-08-12 21:50:00	76.285	0.0178556	0.0121867	0.3	27.1
2011-08-12 22:00:00	71.9417	0.0126032	0.00864513	0	27.4
2011-08-12 22:10:00	67.8283	0.00962003	0.00663272	0	27.3
2011-08-12 22:20:00	67.2	0.00856684	0.00599826	0	27.1
2011-08-12 22:30:00	67.9	0.00846101	0.00589232	0	27
2011-08-12 22:40:00	64.1417	0.00617655	0.00426446	0	27.1
2011-08-12 22:50:00	67.6017	0.0107932	0.00748787	0	27.1
2011-08-12 23:00:00	69.845	0.0136983	0.00923538	3.58	27.1
2011-08-12 23:10:00	78.03	0.0617763	0.0416885	7.72667	26.9
2011-08-12 23:20:00	82.785	0.0582154	0.0394117	4.95333	26.8
2011-08-12 23:30:00	82.8433	0.0562252	0.0377439	2.77333	27.1
2011-08-12 23:40:00	72.7967	0.0444066	0.0299483	3.49333	27
2011-08-12 23:50:00	75.1017	0.0439396	0.0295798	2.46	26.9
2011-08-13	75.085	0.0476411	0.0319005	4.13333	26.6
2011-08-13 00:10:00	78.7433	0.0528044	0.0355875	1.76667	26.9
2011-08-13 00:20:00	75.3283	0.0496623	0.0334296	6.13333	26.9
2011-08-13 00:30:00	73.085	0.0796251	0.0534409	5.2	26.9
2011-08-13 00:40:00	72.3433	0.0491202	0.0332015	8.2	26.6
2011-08-13 00:50:00	72.8017	0.114415	0.0777569	6.85333	26.9
2011-08-13 01:00:00	75.085	0.0938194	0.0633521	9.06	26.7
2011-08-13 01:10:00	72.5983	0.0756921	0.0514498	4.21333	26.5
2011-08-13 01:20:00	66.9117	0.0346926	0.0233953	1.55333	26.6
2011-08-13 01:30:00	67.9883	0.037797	0.0251486	2.90667	26.5
2011-08-13 01:40:00	73.3733	0.0443267	0.0298699	1.59333	26.6
2011-08-13 01:50:00	72.77	0.0368493	0.0246176	1.94667	26.6
2011-08-13 02:00:00	73.4017	0.0448323	0.0299589	0.553333	26.6
2011-08-13 02:10:00	64.6667	0.0162257	0.0110416	0.4	26.4
2011-08-13 02:20:00	61.3717	0.013013	0.00884321	0.8	26.2
2011-08-13 02:30:00	68.045	0.0251404	0.0168215	2	26.1
2011-08-13 02:40:00	61.9267	0.0158561	0.0108129	0.3	25.9
2011-08-13 02:50:00	61.8133	0.0113827	0.00758275	0	26.1
2011-08-13 03:00:00	60.015	0.00740984	0.00497012	0	26.2
2011-08-13 03:10:00	59.2417	0.0054433	0.00367136	0	26.1
2011-08-13 03:20:00	54.9	0.00396294	0.00266324	0	26
2011-08-13 03:30:00	54.8717	0.00309607	0.00208354	0	26.1
2011-08-13 03:40:00	57.015	0.00479486	0.00329024	0	26.2
2011-08-13 03:50:00	60.33	0.00743665	0.00507956	0	25.9
2011-08-13 04:00:00	62.5133	0.00916098	0.0062263	0	26.1
2011-08-13 04:10:00	64.2567	0.00817905	0.00556616	0	26.2
2011-08-13 04:20:00	61.0717	0.00539054	0.00359083	0	26.2
2011-08-13 04:30:00	60.045	0.00516129	0.00351277	0.473333	26.2
2011-08-13 04:40:00	73.485	0.0276227	0.0183902	0.0266667	26.3
2011-08-13 04:50:00	63.285	0.0184472	0.0119949	0.0866667	26.3
2011-08-13 05:00:00	73.5183	0.0428656	0.0287758	4.21333	26.2
2011-08-13 05:10:00	70.1117	0.0361844	0.0247354	3.8	26.1
2011-08-13 05:20:00	71.9717	0.0456919	0.0312394	0.773333	26
2011-08-13 05:30:00	70.3283	0.0291691	0.0199413	2.02667	26.2
2011-08-13 05:40:00	64.055	0.029845	0.0201277	0	26.3
2011-08-13 05:50:00	56.685	0.0103075	0.00667695	0	26.6
2011-08-13 06:00:00	57.6283	0.0127671	0.00835794	0	26.7
2011-08-13 06:10:00	59.7733	0.0140829	0.00912805	7.02	26.8
2011-08-13 06:40:00	69.71	0.0412971	0.0289421	0.726667	27
2011-08-13 06:50:00	60.8	0.0177636	0.0124197	0	27.4
2011-08-13 07:00:00	60.8583	0.00970052	0.00680153	0	28.3
2011-08-13 07:10:00	61.7	0.0102803	0.00719231	0.9	28.6
2011-08-13 07:20:00	62.1567	0.0226742	0.0156131	2.1	28.7
2011-08-13 07:30:00	65.4567	0.037054	0.0253607	0.186667	28.7
2011-08-13 07:40:00	65.2	0.0229931	0.0157357	0.213333	29.1
2011-08-13 07:50:00	61.715	0.0191018	0.0129371	1.3	29.2
2011-08-13 08:00:00	60.455	0.0174538	0.0121121	1.4	29.4
2011-08-13 08:10:00	58.9867	0.0176108	0.0120454	0.833333	29.8
2011-08-13 08:20:00	61.9433	0.0266116	0.0180427	0.866667	29.9
2011-08-13 08:30:00	64.1583	0.0311583	0.0211376	1.9	30.2
2011-08-13 08:40:00	60.3117	0.0223357	0.0152872	0.4	30.1
2011-08-13 08:50:00	59.4017	0.0135306	0.00927531	1.1	30.1
2011-08-13 09:00:00	59.9417	0.0165847	0.0114063	1.08667	30.2
2011-08-13 09:10:00	59.5567	0.0168633	0.0116025	1.56	30.6
2011-08-13 09:20:00	60.3433	0.035842	0.0242661	4.47333	30.8
2011-08-13 09:30:00	59.385	0.0388787	0.0263467	1.28	30.5
2011-08-13 09:40:00	57.0867	0.0200248	0.0135585	0.5	30.6
2011-08-13 09:50:00	57.0133	0.0214021	0.0146526	0.773333	30.2
2011-08-13 10:00:00	59.0733	0.0279923	0.0191004	0.426667	30.4
2011-08-13 10:10:00	58.6567	0.0209004	0.014289	0.7	31
2011-08-13 10:20:00	59.1133	0.0218643	0.0148377	1	30.9
2011-08-13 10:30:00	55.77	0.0158222	0.0107841	0	32
2011-08-13 10:40:00	51.5283	0.0110245	0.00753984	0	32.1
2011-08-13 10:50:00	51.5433	0.00543265	0.00370046	3.58667	31.9
2011-08-13 11:00:00	71.72	0.0569584	0.0384827	5.38	32.1
2011-08-13 11:10:00	83.26	0.0815812	0.0551709	3.78	32
2011-08-13 11:20:00	82.34	0.0722903	0.0485967	2.84	32
2011-08-13 11:30:00	78.2433	0.0581333	0.039393	4.02667	32.6
2011-08-13 11:40:00	85.07	0.100923	0.0683131	3.70667	32
2011-08-13 11:50:00	64.7117	0.0367589	0.02535	2.08	32.3
2011-08-13 12:00:00	59.5417	0.0172222	0.011833	0.186667	31.8
2011-08-13 12:10:00	58.2167	0.0128585	0.00893924	0.5	30.9
2011-08-13 12:20:00	60.9567	0.0215056	0.0149569	1.04667	30.5
2011-08-13 12:30:00	62.0983	0.0175607	0.011945	0.766667	31.2
2011-08-13 12:40:00	57.5567	0.0137193	0.00948876	0.446667	31
2011-08-13 12:50:00	57.4283	0.0136062	0.00927686	0.0533333	31.2
2011-08-13 13:00:00	52.585	0.00840705	0.0057616	0	31.1
2011-08-13 13:10:00	52.8433	0.0162924	0.0112415	0	31.4
2011-08-13 13:20:00	50.8283	0.00503503	0.00345616	0	30.9
2011-08-13 13:30:00	51.0567	0.00503799	0.00343162	0	31.1
2011-08-13 13:40:00	52.0867	0.00606038	0.00417128	0	30.5
2011-08-13 13:50:00	52.9567	0.00849654	0.00594715	0	30.8
2011-08-13 14:00:00	56.3867	0.0124983	0.00871022	0	30.9
2011-08-13 14:10:00	56.885	0.0186652	0.0131488	0	30.4
2011-08-13 14:20:00	53.315	0.0156787	0.0109623	0	30.3
2011-08-13 14:30:00	53.8433	0.00875719	0.00603525	0.886667	30.3
2011-08-13 14:40:00	66.4733	0.0383602	0.0261542	4.08667	30.8
2011-08-13 14:50:00	67.8017	0.0631237	0.0427895	6.96	30.6
2011-08-13 15:00:00	84.9767	0.0866275	0.0589525	5.50667	30.4
2011-08-13 15:10:00	84.5267	0.0920764	0.0625905	9.33333	29.8
2011-08-13 15:20:00	85.5017	0.0906096	0.0613121	5.88667	29.9
2011-08-13 15:40:00	84.3967	0.0552823	0.0384647	4.11333	29.4
2011-08-13 15:50:00	76.7683	0.034487	0.0241322	0.586667	29.3
2011-08-13 16:00:00	76.49	0.045795	0.0318983	12.2333	29.2
2011-08-13 16:10:00	93.9433	0.130094	0.0892258	6.72667	29.2
2011-08-13 16:20:00	91.2	0.0860973	0.0585711	3.01333	29.2
2011-08-13 16:30:00	92.685	0.0615835	0.0419311	4.83333	29
2011-08-13 16:40:00	90.3283	0.0753898	0.0514528	3.04	29.2
2011-08-13 16:50:00	87.4417	0.0686675	0.0468665	2.68	28.9
2011-08-13 17:00:00	89.445	0.0548157	0.0372081	4	29
2011-08-13 17:10:00	90.2717	0.0624042	0.0425363	2.44667	29
2011-08-13 17:20:00	99.2583	0.0783209	0.0531662	5.50667	28.9
2011-08-13 17:30:00	101.1	0.0875233	0.0593226	5.72	28.9
2011-08-13 17:40:00	86.01	0.0643696	0.0439146	4.3	28.6
2011-08-13 18:10:00	97.915	0.0859603	0.0577823	5.14	28.3
2011-08-13 18:40:00	76.6567	0.0709612	0.0485381	4.68667	28.1
2011-08-13 18:50:00	76.9	0.0555601	0.0377373	4.93333	27.9
2011-08-13 19:00:00	81.4167	0.0657288	0.0446175	6.92	27.9
2011-08-13 19:10:00	74.795	0.0626339	0.0426867	3.11333	27.6
2011-08-13 19:20:00	70.515	0.0309135	0.0211974	1.2	28
2011-08-13 19:30:00	67.485	0.019033	0.0129894	0	27.8
2011-08-13 19:40:00	63.0717	0.00942734	0.00638705	0	27.6
2011-08-13 19:50:00	62.8983	0.00963472	0.00649852	0	27.9
2011-08-13 20:00:00	60.8	0.00769883	0.00530811	0	28
2011-08-13 20:10:00	60	0.00663844	0.00455606	0	28
2011-08-13 20:20:00	57.2133	0.0109367	0.00734613	0	28.1

## Sheet: JBR1
Time (yyyy/mm/dd hh:mm:ss)	Heart rate (beats/min)	ODBA (g)	VeDBA (g)	The numer of steps (/min)	Ambient temperature (ºC)
2011-10-07 15:10:00	67.3733	0.0741445	0.0502778	4.91333	21.5
2011-10-07 15:20:00	69.5267	0.064515	0.0440046	3.35333	21.1
2011-10-07 15:30:00	71.81	0.0653155	0.0444911	3.24	21.4
2011-10-07 15:40:00	69.4433	0.0544155	0.0372386	2.94	21
2011-10-07 15:50:00	75.6567	0.0620888	0.0424777	3.90667	21.1
2011-10-07 16:00:00	69.39	0.0544201	0.0371834	3.1	21
2011-10-07 16:10:00	73.39	0.0682021	0.0465441	4.61333	20.2
2011-10-07 16:20:00	72.9533	0.0551187	0.0376104	3.03333	19.9
2011-10-07 16:30:00	74.7567	0.075392	0.0511857	5.09333	19.5
2011-10-07 16:40:00	73.6633	0.0564574	0.0387449	3.06667	19.2
2011-10-07 16:50:00	73.88	0.073745	0.0504922	5.20667	19
2011-10-07 17:00:00	74.0567	0.0801903	0.0550039	6.81333	18.5
2011-10-07 17:10:00	76.9633	0.0839666	0.0576995	8.12667	18.3
2011-10-07 17:20:00	69.7733	0.0582719	0.0398102	2.96	17.7
2011-10-07 17:30:00	73.3733	0.105929	0.0723682	8.58	17.4
2011-10-07 17:40:00	71.4433	0.054903	0.0376296	3.43333	17.1
2011-10-07 18:00:00	69.2267	0.0571598	0.0390745	4.2	16.6
2011-10-07 18:10:00	70.7467	0.0545116	0.0372043	3.05333	15.6
2011-10-07 18:20:00	65.0833	0.0371292	0.0252186	2.1	15.2
2011-10-07 18:30:00	55.9833	0.0142374	0.00965897	1.14	15.2
2011-10-07 18:40:00	57.0167	0.0259824	0.0176275	2.21333	14.9
2011-10-07 18:50:00	54.4567	0.0046962	0.00312211	0	14.4
2011-10-07 19:00:00	53.9533	0.00578819	0.00380147	0	14.6
2011-10-07 19:10:00	54.3833	0.00948914	0.00626132	0	14.6
2011-10-07 19:20:00	54.5	0.00721358	0.00476901	0	13.9
2011-10-07 19:30:00	52.5633	0.00501355	0.00331492	0	13.2
2011-10-07 19:40:00	51.41	0.00498452	0.00333291	0	13
2011-10-07 19:50:00	52.2	0.0044256	0.00295774	0	12.9
2011-10-07 20:00:00	52.4967	0.00479393	0.00320433	0	12.8
2011-10-07 20:10:00	55.2833	0.00597324	0.00391957	0	13.6
2011-10-07 20:20:00	55.9733	0.0072276	0.0046826	0	13.1
2011-10-07 20:30:00	54.9	0.007428	0.00482485	0	12.7
2011-10-07 20:40:00	62.0333	0.0152388	0.0102474	0.64	13.1
2011-10-07 20:50:00	71.0167	0.0908151	0.0621406	8.86	12.8
2011-10-07 21:00:00	70.3567	0.0391801	0.0269043	1.42667	12.6
2011-10-07 21:10:00	71.95	0.0438888	0.0299916	2.06667	12.4
2011-10-07 21:20:00	69.13	0.0433904	0.0296015	1.59333	12.3
2011-10-07 21:40:00	54.4467	0.00405021	0.00278855	0.1	12.5
2011-10-07 21:50:00	58.0267	0.00789284	0.00535635	0.8	12.3
2011-10-07 22:00:00	56.0167	0.0110855	0.00768458	0.2	12.2
2011-10-07 22:10:00	55.74	0.0141671	0.00976194	0.9	12.4
2011-10-07 22:20:00	51.1733	0.00425253	0.00301218	0	12
2011-10-07 22:30:00	50.8533	0.003125	0.00215155	0	11.9
2011-10-07 22:40:00	53.7	0.00554918	0.00382915	0	11.5
2011-10-07 22:50:00	54.0267	0.00702032	0.00492251	0	11.5
2011-10-07 23:00:00	52.4467	0.00555076	0.00381726	0	11.4
2011-10-07 23:10:00	51.4367	0.00559095	0.00384042	0	11.2
2011-10-07 23:20:00	49.9	0.0032381	0.00219767	0	11.2
2011-10-07 23:30:00	50.2267	0.00267226	0.00179688	0	11.2
2011-10-07 23:40:00	50.37	0.00361083	0.00243545	0	10.9
2011-10-07 23:50:00	57.3567	0.00733549	0.00513871	0	10.5
2011-10-08	55.2367	0.0094048	0.00661192	0	10.5
2011-10-08 00:10:00	53.7833	0.00736767	0.00518628	0	10.7
2011-10-08 00:20:00	52.2733	0.00808089	0.00562017	0.186667	10.2
2011-10-08 00:30:00	73.2833	0.105142	0.0715312	10.06	10.2
2011-10-08 00:40:00	68.1833	0.0393798	0.027045	1.49333	9.9
2011-10-08 00:50:00	67.2733	0.0446137	0.0304759	1.90667	10.1
2011-10-08 01:10:00	58.5967	0.025219	0.0171566	2.26667	9.8
2011-10-08 01:20:00	53.7533	0.0048224	0.00327881	0	9.6
2011-10-08 01:30:00	58.7	0.0107316	0.00719736	0.5	9.8
2011-10-08 01:40:00	58.0733	0.0142354	0.00963204	0.9	9.8
2011-10-08 01:50:00	49.4367	0.00371505	0.00254834	0	9.8
2011-10-08 02:00:00	49.71	0.0032102	0.00220068	0	9.5
2011-10-08 02:10:00	51.9533	0.00523813	0.00360804	0	9.3
2011-10-08 02:20:00	52.2367	0.00641104	0.00443879	0	9.2
2011-10-08 02:30:00	50.5633	0.00515033	0.00348609	0	9.3
2011-10-08 02:40:00	53.5733	0.0081505	0.0055661	0	9.3
2011-10-08 02:50:00	49.8	0.0054854	0.00366567	0	9.6
2011-10-08 03:00:00	47.9	0.00349039	0.00233158	0	9.6
2011-10-08 03:10:00	47.01	0.00358271	0.00245673	0	9.3
2011-10-08 03:20:00	50.6633	0.0038848	0.00265255	0	9
2011-10-08 03:30:00	48.6267	0.0032872	0.00220852	0	9
2011-10-08 03:40:00	52.6133	0.00698686	0.00474134	0	8.7
2011-10-08 03:50:00	53.3133	0.00899015	0.00601412	0	8.6
2011-10-08 04:00:00	51.3533	0.00747914	0.00509359	0	8.2
2011-10-08 04:10:00	50.73	0.00760789	0.00514822	0	8.6
2011-10-08 04:20:00	45.3	0.00337544	0.00222652	0	8.5
2011-10-08 04:30:00	47.8	0.00383963	0.0026422	0	8.2
2011-10-08 04:40:00	52.49	0.00515758	0.00355186	0	8.3
2011-10-08 04:50:00	51.4067	0.00682046	0.0046898	0	8
2011-10-08 05:00:00	52.72	0.00810877	0.00554906	0	8
2011-10-08 05:10:00	49.31	0.00618893	0.00420499	0	7.5
2011-10-08 05:20:00	49.3733	0.00410766	0.00281335	0	7.5
2011-10-08 05:30:00	49.01	0.00371956	0.00252863	0	8.1
2011-10-08 05:40:00	50.9533	0.00537364	0.00375033	0	7.3
2011-10-08 05:50:00	48.51	0.00392939	0.00267174	0	7.5
2011-10-08 06:00:00	51.4467	0.0102213	0.00693971	0.806667	7.3
2011-10-08 06:10:00	66.31	0.0607685	0.0409771	3.93333	7.4
2011-10-08 06:20:00	65.72	0.0686965	0.0462196	4.97333	7.4
2011-10-08 06:30:00	60.1467	0.0587093	0.0396539	2.43333	7.8
2011-10-08 06:40:00	59.6267	0.0481552	0.0326842	2.1	7.8
2011-10-08 06:50:00	59.6733	0.0484492	0.0326184	2.14	7.5
2011-10-08 07:10:00	63.7233	0.0553343	0.0374752	4.12667	8.2
2011-10-08 07:20:00	56.3067	0.0463856	0.0313255	2.88667	9
2011-10-08 07:30:00	58.01	0.0491087	0.0328947	2.10667	9.5
2011-10-08 07:40:00	57.3633	0.040233	0.0274684	1.30667	9.7
2011-10-08 07:50:00	56.7	0.0372807	0.025046	2.49333	9.6
2011-10-08 08:00:00	58.0633	0.0394179	0.0268977	1.44667	10.3
2011-10-08 08:10:00	58.3367	0.0423076	0.0283907	2.15333	11.2
2011-10-08 08:20:00	57.6367	0.0355075	0.0237435	3.4	12.1
2011-10-08 08:30:00	56.2433	0.031858	0.0214371	1.9	12.6
2011-10-08 08:40:00	55.75	0.0357217	0.0242345	0.706667	13.1
2011-10-08 08:50:00	53.07	0.0298176	0.0201088	1	14.1
2011-10-08 09:00:00	51.82	0.0212966	0.0143061	1.4	15.2
2011-10-08 09:10:00	52.58	0.0112893	0.00756689	0.3	15.7
2011-10-08 09:20:00	55.1	0.0297552	0.0199173	1.5	16.8
2011-10-08 09:30:00	57.8533	0.0404682	0.0271588	1.74667	16.3
2011-10-08 09:40:00	61.0733	0.041348	0.027714	2.42667	17
2011-10-08 09:50:00	57.8467	0.0387606	0.0261357	1.06667	18.2
2011-10-08 10:00:00	50.72	0.0144161	0.00958606	0.16	18.5
2011-10-08 10:10:00	59.5867	0.0857721	0.0572772	7.29333	18.5
2011-10-08 10:20:00	58.3567	0.0336973	0.0224423	2.94	18.9
2011-10-08 10:30:00	71.8133	0.0658765	0.0443602	7.21333	19.1
2011-10-08 10:40:00	69.31	0.0585058	0.0393423	3.79333	20
2011-10-08 10:50:00	64.5533	0.0492319	0.0329234	3.1	20.5
2011-10-08 11:00:00	68.3033	0.0619007	0.041319	3.86	21
2011-10-08 11:10:00	56.8567	0.0288419	0.0193812	2.24	20.7
2011-10-08 11:20:00	59.1633	0.0232121	0.0156338	0.86	21.4
2011-10-08 11:30:00	57	0.0243399	0.0164194	1.39333	21.8
2011-10-08 11:50:00	63.9433	0.0461445	0.0309788	2.06	21.9
2011-10-08 12:00:00	68.7	0.050982	0.0340829	2.70667	22.2
2011-10-08 12:10:00	67.1	0.0479084	0.0322332	2.24	22.4
2011-10-08 12:20:00	65.4733	0.046055	0.0312679	2.26	22.7
2011-10-08 12:30:00	67.1167	0.0720949	0.0489969	5.34	22.6
2011-10-08 12:40:00	74.39	0.0683443	0.0460629	5.34667	22.8
2011-10-08 12:50:00	68.5	0.0515118	0.0346358	3.89333	22.2
2011-10-08 13:00:00	65.19	0.0410019	0.0278056	2.67333	22.4
2011-10-08 13:10:00	62.13	0.0351248	0.0239481	1.3	22.4
2011-10-08 13:20:00	55.4033	0.0142602	0.00970237	0	22.2
2011-10-08 13:30:00	70.4767	0.0886649	0.0600274	10.6933	22.7
2011-10-08 13:40:00	69.1367	0.0448809	0.0302456	2.72	22.4
2011-10-08 13:50:00	75.55	0.144561	0.0969326	9.68667	22.6
2011-10-08 14:00:00	65.9867	0.0606161	0.0407316	6.34	22.6
2011-10-08 14:10:00	65.9567	0.030173	0.0206038	3.3	22.2
2011-10-08 14:40:00	73.5367	0.0567706	0.0383329	5.64667	22.6
2011-10-08 14:50:00	62.6067	0.0459885	0.0309911	4.35333	22.7
2011-10-08 15:00:00	58.97	0.0285312	0.0191347	2.25333	22.1
2011-10-08 15:10:00	70.9833	0.0517139	0.034842	8.62667	22
2011-10-08 15:20:00	72.4067	0.054635	0.0367914	2.21333	21.8
2011-10-08 15:30:00	70.7033	0.0472333	0.0317169	3.94	21.9
2011-10-08 15:40:00	69.07	0.0559328	0.0376965	3.79333	21.8
2011-10-08 15:50:00	65.3733	0.0513825	0.0343818	2.87333	21.7
2011-10-08 16:00:00	61.61	0.0208613	0.0142064	0.953333	21.4
2011-10-08 16:10:00	56.62	0.0107951	0.0073473	0	21.4
2011-10-08 16:20:00	64.4533	0.0449099	0.030421	5.32667	21.2
2011-10-08 16:30:00	67.5333	0.0511642	0.0342283	4.51333	21.1
2011-10-08 16:40:00	70.9633	0.0697604	0.0467212	5.98667	21
2011-10-08 16:50:00	72.4633	0.0634243	0.042446	4.45333	20.5
2011-10-08 17:00:00	73.4533	0.0544797	0.0366005	3.20667	19.9
2011-10-08 17:10:00	71.02	0.050389	0.0337746	3.4	18.8
2011-10-08 17:20:00	70.0733	0.0517328	0.0347118	2.5	18.2
2011-10-08 17:30:00	68.2733	0.0431701	0.0287275	1.20667	17.5
2011-10-08 17:40:00	66.7	0.0622445	0.0417152	4.54667	17
2011-10-08 17:50:00	68.9533	0.0864811	0.0580938	8.44	16.5
2011-10-08 18:10:00	64.8067	0.0350189	0.0234455	1.06667	16.4
2011-10-08 18:20:00	59.69	0.00782679	0.00534219	0.346667	16.3
2011-10-08 18:30:00	59.4733	0.00901195	0.00610672	0.106667	15.8
2011-10-08 18:40:00	56.1267	0.00491026	0.00332424	0	16.5
2011-10-08 18:50:00	55.91	0.00540781	0.00369935	0	17
2011-10-08 19:00:00	54.6633	0.00437398	0.00296245	0	16.7
2011-10-08 19:10:00	57.1267	0.00442739	0.00300986	0	16.3
2011-10-08 19:20:00	58.3	0.004734	0.00319356	0	16.3
2011-10-08 19:30:00	58.7433	0.00504007	0.00336956	0	15.8
2011-10-08 19:40:00	58.5033	0.00579871	0.00399819	0	15.5
2011-10-08 19:50:00	53.1	0.00342627	0.0023832	0	15.5
2011-10-08 20:00:00	56.1267	0.0037984	0.00270317	0	15.4
2011-10-08 20:10:00	55.7633	0.0036221	0.00254224	0	15.3
2011-10-08 20:20:00	62.1633	0.0072094	0.00485773	0	15.1
2011-10-08 20:30:00	57.8	0.00533189	0.00357077	0	14.8
2011-10-08 20:40:00	56.8	0.00565391	0.00379162	0	14
2011-10-08 20:50:00	59.7167	0.00599487	0.00406188	0	14
2011-10-08 21:00:00	55.3767	0.00607173	0.00415531	0	13.5
2011-10-08 21:20:00	69.7833	0.0321993	0.021662	3.9	13.4
2011-10-08 21:30:00	60.92	0.0147262	0.00985446	0	12.9
2011-10-08 21:40:00	59.6733	0.00694038	0.00462994	0.24	13.3
2011-10-08 21:50:00	59.5633	0.0125437	0.00832791	0.56	13.4

## Sheet: JBR2
Time (yyyy/mm/dd hh:mm:ss)	Heart rate (beats/min)	ODBA (g)	VeDBA (g)	The numer of steps (/min)	Ambient temperature (ºC)
2012-07-04 17:00:00	67.61	0.0424947	0.0289912	1.475	22.4
2012-07-04 17:10:00	71.555	0.0418115	0.0286936	1.675	22.5
2012-07-04 17:30:00	63.865	0.0575249	0.0393512	2.625	22.4
2012-07-04 17:40:00	64.03	0.047384	0.0324436	1.7	22.3
2012-07-04 17:50:00	62.96	0.0438591	0.0302754	1.025	22.3
2012-07-04 18:00:00	59.41	0.0268802	0.0184785	2.7	22.3
2012-07-04 18:20:00	59.78	0.0334187	0.0228794	5.8	22.3
2012-07-04 18:30:00	62.91	0.0648563	0.0444393	5.45	22.5
2012-07-04 18:40:00	64.035	0.0576653	0.0395426	1.1	22.5
2012-07-04 18:50:00	60.42	0.0398093	0.0275788	1.9	22.4
2012-07-04 19:00:00	63.97	0.0332593	0.022903	1.65	22.4
2012-07-04 19:10:00	61.275	0.0379729	0.0260604	0.85	22.4
2012-07-04 19:20:00	57.455	0.0225325	0.0153162	0	22.4
2012-07-04 19:30:00	57.165	0.0089221	0.00609875	0.4	22.4
2012-07-04 19:40:00	56.145	0.00741733	0.0050364	0.375	22.4
2012-07-04 19:50:00	57.3	0.0101252	0.00688755	0.225	22.4
2012-07-04 20:00:00	57.545	0.00819191	0.00558128	0.3	22.3
2012-07-04 20:10:00	59.07	0.0115454	0.00789601	0.5	22.3
2012-07-04 20:20:00	59.2	0.0085259	0.00583206	1.7	22.3
2012-07-04 20:30:00	60.995	0.0265706	0.0183416	0.4	22.3
2012-07-04 20:40:00	56.365	0.00913361	0.00624683	0	22.4
2012-07-04 20:50:00	52.59	0.00357184	0.00246731	0	22.4
2012-07-04 21:00:00	52.955	0.00346656	0.00240219	0	22.3
2012-07-04 21:10:00	53.635	0.00396168	0.00276886	0	22.3
2012-07-04 21:20:00	56.945	0.00542314	0.00385928	0	22.3
2012-07-04 21:30:00	57.145	0.00707914	0.00507313	0	22.4
2012-07-04 21:40:00	58.19	0.0070378	0.00505282	0	22.3
2012-07-04 21:50:00	57.955	0.00817013	0.00589292	0	22.3
2012-07-04 22:00:00	58.255	0.00692894	0.00489555	0	22.3
2012-07-04 22:10:00	59.015	0.00767496	0.00549762	0.35	22.5
2012-07-04 22:20:00	67.3	0.0179665	0.012411	0.55	22.5
2012-07-04 22:30:00	64.13	0.0149243	0.0101689	0.375	22.5
2012-07-04 22:40:00	58.93	0.00697815	0.00477652	0.6	22.4
2012-07-04 22:50:00	66.14	0.0356344	0.0243941	2.2	22.3
2012-07-04 23:00:00	61.52	0.0322688	0.0221673	0.725	22.3
2012-07-04 23:10:00	58.8	0.0236552	0.0162252	0.825	22.3
2012-07-04 23:20:00	62.73	0.0277303	0.0191703	1.075	22.4
2012-07-04 23:30:00	56.3	0.0106665	0.00737715	0.4	22.4
2012-07-04 23:40:00	56.88	0.00682696	0.00464334	0.4	22.4
2012-07-04 23:50:00	58.155	0.00741801	0.00505517	0.4	22.4
2012-07-05	59.69	0.0102279	0.0069686	1.1	22.5
2012-07-05 00:10:00	58.665	0.0163296	0.0112637	0.1	22.3
2012-07-05 00:20:00	55.89	0.00742725	0.00507166	1.175	22.3
2012-07-05 00:30:00	58.845	0.0308576	0.0212249	0.925	22.5
2012-07-05 00:40:00	58.03	0.0243775	0.0166792	1.15	22.4
2012-07-05 00:50:00	56.17	0.0228764	0.0155004	2.125	22.6
2012-07-05 01:00:00	60.415	0.042382	0.0288991	2.175	22.8
2012-07-05 01:10:00	61.485	0.0409088	0.0280332	1.25	22.7
2012-07-05 01:20:00	57.285	0.0102203	0.00699066	0.575	22.6
2012-07-05 01:30:00	57.47	0.00881208	0.00601817	0.325	22.4
2012-07-05 01:40:00	57.855	0.00757962	0.00518513	0.1	22.4
2012-07-05 01:50:00	57.21	0.00867554	0.00590438	0.1	22.5
2012-07-05 02:00:00	56.48	0.00790836	0.00541443	0.275	22.4
2012-07-05 02:10:00	57.455	0.0143791	0.00979361	0.925	22.4
2012-07-05 02:20:00	52.785	0.00589318	0.00403918	0.5	22.4
2012-07-05 02:30:00	51.955	0.00661516	0.00452998	0.65	22.5
2012-07-05 02:40:00	59.75	0.0235084	0.0159918	2	22.6
2012-07-05 02:50:00	68.025	0.0397412	0.0272893	1.525	22.5
2012-07-05 03:00:00	62.4	0.036412	0.0246307	1.525	22.5
2012-07-05 03:10:00	58.125	0.0176363	0.0121258	0.3	22.5
2012-07-05 03:20:00	52.6	0.011475	0.00785183	0.4	22.5
2012-07-05 03:30:00	56.425	0.0115695	0.00779209	0	22.5
2012-07-05 03:40:00	59.28	0.00725119	0.00482202	0	22.5
2012-07-05 03:50:00	58	0.00718084	0.00470435	0	22.5
2012-07-05 04:00:00	57.33	0.00790549	0.00516945	0	22.6
2012-07-05 04:10:00	54.68	0.00799837	0.00518647	0	22.7
2012-07-05 04:20:00	57.845	0.00762004	0.00492718	0	22.7
2012-07-05 04:30:00	56.12	0.00775212	0.00511101	0	22.8
2012-07-05 04:40:00	58.135	0.00798427	0.00525925	0	22.8
2012-07-05 04:50:00	53.065	0.00504829	0.00336236	0.1	22.8
2012-07-05 05:00:00	58	0.0107656	0.0073448	0.375	22.8
2012-07-05 05:10:00	55.465	0.00889932	0.00606227	0.625	22.8
2012-07-05 05:20:00	53.165	0.0108485	0.00741826	0	22.8
2012-07-05 05:30:00	48.6	0.0041247	0.00287497	0	22.9
2012-07-05 05:40:00	49.18	0.00444502	0.00311756	0	22.9
2012-07-05 05:50:00	50.12	0.00390814	0.00273664	0	23
2012-07-05 06:00:00	50.345	0.00491135	0.00345493	0	22.9
2012-07-05 06:10:00	51.255	0.00375856	0.00259658	0	22.9
2012-07-05 06:20:00	51.715	0.00541259	0.00383085	0	23
2012-07-05 06:30:00	57.135	0.00902702	0.00654464	0	23.1
2012-07-05 06:40:00	57.265	0.00739194	0.0054332	0	23
2012-07-05 06:50:00	58.855	0.0102784	0.00743666	0	22.8
2012-07-05 07:00:00	57.16	0.0240659	0.0166317	2.975	22.5
2012-07-05 07:10:00	63.705	0.047475	0.0326206	3.65	22.6
2012-07-05 07:20:00	64.37	0.0459689	0.0314685	1.55	22.6
2012-07-05 07:30:00	58.415	0.0409873	0.0279183	1.375	22.8
2012-07-05 07:40:00	62.21	0.0422477	0.0288461	3.175	22.8
2012-07-05 07:50:00	62.425	0.0380532	0.026128	0.575	22.8
2012-07-05 08:00:00	52.335	0.00539959	0.00372665	0.2	23
2012-07-05 08:10:00	50.38	0.0118755	0.00812346	0.8	22.7
2012-07-05 08:20:00	50.385	0.017672	0.0122876	0.2	22.7
2012-07-05 08:30:00	47.245	0.0052264	0.00361329	0.675	22.7
2012-07-05 08:40:00	56.175	0.0385601	0.0263065	0.875	22.8
2012-07-05 08:50:00	58.31	0.0343002	0.0235028	2.45	23
2012-07-05 09:00:00	60.32	0.0547782	0.0373956	1.9	23.1
2012-07-05 09:10:00	57.165	0.0359244	0.0246333	0.5	23
2012-07-05 09:20:00	48.785	0.012067	0.00832769	2.225	23.2
2012-07-05 09:30:00	54.735	0.0479555	0.0327162	1.45	23.3
2012-07-05 09:40:00	55.165	0.0443624	0.0303872	2.2	23.4
2012-07-05 09:50:00	57.015	0.0390331	0.0266106	2.6	23.4
2012-07-05 10:00:00	55.31	0.0530403	0.0365534	1.3	23.5
2012-07-05 10:10:00	56.345	0.0366589	0.0252969	0.625	23.6
2012-07-05 10:20:00	54.15	0.0276284	0.019151	1.9	23.9
2012-07-05 10:30:00	59.2	0.0334028	0.0229294	3.8	23.9
2012-07-05 10:40:00	61.95	0.0609058	0.0420963	2.475	24.2
2012-07-05 10:50:00	54.99	0.0448638	0.0306684	1.475	23.8
2012-07-05 11:00:00	59.08	0.043805	0.0295881	5.325	23.5
2012-07-05 11:10:00	63.02	0.065864	0.0449163	1.725	24.1
2012-07-05 11:20:00	61.03	0.0458659	0.0312712	1.4	23.6
2012-07-05 11:30:00	50.6	0.00906661	0.00623933	0.1	23.8
2012-07-05 11:40:00	51.735	0.00992034	0.00676543	0.475	24
2012-07-05 11:50:00	53.48	0.0203794	0.0141317	0.025	24.8
2012-07-05 12:00:00	54.755	0.0143485	0.00990175	0.1	24.7
2012-07-05 12:10:00	53.165	0.00833525	0.00585493	0	24.8
2012-07-05 12:20:00	53.49	0.011037	0.00780441	0	24.9
2012-07-05 12:30:00	54.455	0.0102237	0.00725203	1.4	24.7
2012-07-05 12:40:00	62.55	0.0490659	0.0337288	10.2	24.6
2012-07-05 16:30:00	65.7	0.064746	0.0442574	2.125	23.9
2012-07-05 16:40:00	67.565	0.0629377	0.0429657	4.375	23.9
2012-07-05 16:50:00	67.09	0.072323	0.049392	5.125	24
2012-07-05 17:10:00	64.255	0.0502578	0.0342155	1.625	24
2012-07-05 17:20:00	64.88	0.0629202	0.0425463	2.825	23.9
2012-07-05 17:30:00	63.775	0.0488551	0.0334561	2.05	23.9
2012-07-05 17:40:00	61.58	0.0512792	0.0347689	4.1	24
2012-07-05 17:50:00	73.435	0.072321	0.0492872	4.075	24
2012-07-05 18:00:00	72.28	0.0712511	0.0484836	3.575	23.6
2012-07-05 18:10:00	72.5	0.0588978	0.0400813	3.975	23.3
2012-07-05 18:20:00	73.16	0.0671163	0.045658	5.375	23.2
2012-07-05 18:30:00	71.595	0.0661196	0.0448911	4.9	23.1
2012-07-05 18:40:00	70.995	0.0640989	0.0435585	3.325	23
2012-07-05 18:50:00	72.315	0.0635027	0.043297	4.225	22.8
2012-07-05 19:00:00	73.625	0.0587651	0.0400323	2.15	23.2
2012-07-05 19:10:00	76.935	0.0517992	0.0350111	1.525	23.3
2012-07-05 19:20:00	73.775	0.0477583	0.0325206	2.275	23.3
2012-07-05 19:30:00	72.345	0.0589769	0.040222	2.375	23.3
2012-07-05 19:40:00	76.43	0.0450942	0.0305589	0.6	23.2
2012-07-05 19:50:00	61.795	0.0275864	0.0187101	3.8	23.3
2012-07-05 20:00:00	70.64	0.0426273	0.029044	2.1	23.2
2012-07-05 20:10:00	72.01	0.0454149	0.0309443	1.75	23.3
2012-07-05 20:20:00	66.875	0.0201586	0.0135892	0.3	23.4
2012-07-05 20:30:00	63.59	0.0110903	0.00759797	0.5	23.4
2012-07-05 20:40:00	61.53	0.00844976	0.00571906	0.3	23.4
2012-07-05 20:50:00	59.535	0.00774421	0.00524814	1.5	23.5
2012-07-05 21:00:00	66.745	0.0245293	0.0166615	0	23.4
2012-07-05 21:10:00	59.885	0.00622902	0.00421617	0.6	23.4
2012-07-05 21:20:00	64.525	0.0108761	0.00745249	0.375	23.5
2012-07-05 21:30:00	63.645	0.0088291	0.0059905	0.6	23.5
2012-07-05 21:40:00	61	0.00888276	0.00597466	0.575	23.6
2012-07-05 21:50:00	60.8	0.00749143	0.00502618	0.45	23.6
2012-07-05 22:00:00	61.75	0.00878755	0.00589963	0.5	23.6
2012-07-05 22:10:00	66.73	0.00821166	0.00555521	0.1	23.5
2012-07-05 22:20:00	64.61	0.00719369	0.0048469	0.2	23.6
2012-07-05 22:30:00	64.89	0.00760605	0.00516239	0.2	23.6
2012-07-05 22:40:00	62.375	0.0077011	0.00520239	0.3	23.6
2012-07-05 22:50:00	61.645	0.00822781	0.00551727	0.55	23.6
2012-07-05 23:00:00	68.57	0.0262445	0.0177574	0.825	23.5
2012-07-05 23:10:00	67.58	0.0294788	0.0200414	5.925	23.4
2012-07-05 23:30:00	67.085	0.022966	0.0157438	1.925	23.3
2012-07-05 23:40:00	73.025	0.0432902	0.0293776	2.975	23.2
2012-07-05 23:50:00	69.035	0.0375602	0.0254221	1.125	23.2
2012-07-06	61.1	0.0192015	0.0129839	0.2	23.1
2012-07-06	61.1	0.0192015	0.0129839	0.2	23.4
2012-07-06 00:10:00	60.37	0.00695666	0.00469921	0.4	23.1
2012-07-06 00:20:00	66.89	0.0100276	0.00676315	0.8	23.2
2012-07-06 00:30:00	71.735	0.0128225	0.00866559	0.3	23.2
2012-07-06 00:40:00	65.395	0.0114463	0.00774982	0.625	23.2
2012-07-06 00:50:00	67.87	0.019033	0.0129459	8.65	23.3
2012-07-06 01:00:00	72.11	0.0914116	0.062676	3.3	23.2
2012-07-06 01:10:00	68.155	0.0426392	0.0290793	2.425	23.2
2012-07-06 01:20:00	63.45	0.0280441	0.0191653	0.8	23.2
2012-07-06 01:30:00	55.5	0.00446293	0.0030655	0.3	23.2
2012-07-06 01:40:00	59.98	0.00675398	0.00459421	0.1	23
2012-07-06 01:50:00	58.955	0.00668935	0.00459932	0	22.8
2012-07-06 02:00:00	58.845	0.00670836	0.00456931	0.1	22.8
2012-07-06 02:10:00	63.05	0.0108259	0.00738694	1.075	22.9
2012-07-06 02:20:00	63.49	0.019359	0.0131189	0.425	22.9
2012-07-06 02:30:00	57.39	0.00403388	0.00280693	0	22.9
2012-07-06 02:40:00	55.41	0.00425873	0.00296892	0	22.8
2012-07-06 02:50:00	55.78	0.012393	0.00860206	1.475	23
2012-07-06 03:00:00	65.96	0.00831256	0.00560883	0.925	23
2012-07-06 03:10:00	69.7	0.0163508	0.0112324	0.825	23
2012-07-06 03:20:00	63.81	0.00812307	0.00545758	0.45	23
2012-07-06 03:30:00	65.805	0.00828858	0.00558186	1.825	23
2012-07-06 03:40:00	62.825	0.023052	0.0156443	0.8	23
2012-07-06 03:50:00	55.2	0.00487355	0.00319858	0.9	23
2012-07-06 04:00:00	60.09	0.0177196	0.0120883	0.2	23
2012-07-06 04:10:00	54.985	0.00540175	0.00380262	0	23
2012-07-06 04:20:00	54.625	0.00537333	0.00381444	0	23
2012-07-06 04:30:00	60.57	0.00936815	0.00666939	0	23
2012-07-06 04:40:00	62	0.00810946	0.00597238	0	22.9
2012-07-06 04:50:00	63.08	0.00928166	0.00673499	0	22.9
2012-07-06 05:00:00	61.93	0.00772195	0.00560159	0	22.9
2012-07-06 05:10:00	61.755	0.00792844	0.0057662	0	23
2012-07-06 05:20:00	57.365	0.00700593	0.0050213	0	23
2012-07-06 05:30:00	57.01	0.00433242	0.00301383	0	23
2012-07-06 05:40:00	58.78	0.00635218	0.0044384	0	23
2012-07-06 05:50:00	58.17	0.00440427	0.00304952	0	23.1
2012-07-06 06:00:00	57.64	0.00441497	0.00306559	0	23
2012-07-06 06:10:00	57.645	0.00633537	0.00445925	0	23.1
2012-07-06 06:20:00	56.71	0.00553582	0.00379954	0	23
2012-07-06 06:30:00	56.68	0.00556734	0.00394895	0	23
2012-07-06 06:40:00	59.045	0.00895094	0.00645177	0	23.1
2012-07-06 06:50:00	58.81	0.00670588	0.00481609	0	23.2
2012-07-06 07:00:00	58.51	0.00670513	0.00483188	0	23.2
2012-07-06 07:10:00	64.82	0.016496	0.0113778	2	23.3
2012-07-06 07:30:00	67.55	0.0294835	0.0199014	1.2	23.3
2012-07-06 07:40:00	64.105	0.0349008	0.0235224	1.2	23.5
2012-07-06 07:50:00	68.455	0.0269685	0.0181263	2.425	23.4
2012-07-06 08:10:00	69.2	0.0363234	0.0245825	1.125	23.6
2012-07-06 08:20:00	65.035	0.0297062	0.0201404	1.5	23.6
2012-07-06 08:30:00	66.63	0.0316207	0.0215147	1.025	23.5
2012-07-06 08:40:00	68.56	0.0469665	0.0319346	3.8	23.4
2012-07-06 08:50:00	66.285	0.0394086	0.0266227	4.475	23.5
2012-07-06 09:00:00	68.245	0.0715149	0.0486817	3.7	23.5
2012-07-06 09:10:00	68.2	0.0627569	0.0427159	4.425	23.3
2012-07-06 09:20:00	68.715	0.0590171	0.0400978	1.125	23.4
2012-07-06 09:30:00	65.825	0.03548	0.0240391	1.15	23.4
2012-07-06 09:40:00	58.245	0.0333867	0.0224862	1.425	23.4
2012-07-06 09:50:00	59.735	0.0357703	0.0242244	1.775	23.4
2012-07-06 10:00:00	62.345	0.0384409	0.0260063	0.95	23.4
2012-07-06 10:10:00	60.42	0.0329661	0.0220778	0.6	23.6
2012-07-06 10:20:00	60.815	0.0341613	0.0228928	1	23.6
2012-07-06 10:30:00	61.74	0.0341014	0.0228965	2.575	23.7
2012-07-06 10:40:00	59.845	0.0344775	0.0233744	0.125	23.7
2012-07-06 10:50:00	58.255	0.00628065	0.00418715	0.35	23.6
2012-07-06 11:00:00	58.445	0.00705281	0.00469417	0.25	23.5
2012-07-06 11:10:00	60.53	0.0114239	0.00778051	1.375	23.5
2012-07-06 11:20:00	59.4	0.0219765	0.0148592	0.7	23.8
2012-07-06 11:30:00	60.45	0.0274096	0.018519	2.85	23.6
2012-07-06 11:40:00	67.935	0.0437674	0.0295689	2.425	23.7
2012-07-06 11:50:00	67.65	0.047616	0.0322053	1.05	23.8
2012-07-06 12:00:00	66.095	0.03067	0.0207141	0.5	23.6
2012-07-06 12:10:00	66.245	0.0329319	0.0222615	0.375	23.7
2012-07-06 12:20:00	66.31	0.0309865	0.0209972	0.9	23.7
2012-07-06 12:30:00	60.42	0.0284759	0.0192456	1.4	23.7
2012-07-06 12:40:00	67.07	0.031943	0.0215561	1.65	23.7
2012-07-06 12:50:00	67.41	0.0319293	0.0214811	0.65	23.7
2012-07-06 13:00:00	61.8	0.034549	0.0234208	4.575	23.8
2012-07-06 13:10:00	64.12	0.062837	0.0430811	1.35	23.6
2012-07-06 13:20:00	60.455	0.00622443	0.0042693	0.275	23.4
2012-07-06 13:30:00	59.01	0.00664972	0.0044646	0.525	23.7
2012-07-06 13:40:00	59.735	0.00981487	0.00665662	0.3	23.6
2012-07-06 13:50:00	61.945	0.00902111	0.00611772	0.4	23.7
2012-07-06 14:00:00	60.345	0.00695826	0.00469904	0.2	23.5
2012-07-06 14:10:00	59.92	0.0074194	0.00505551	0.8	23.5
2012-07-06 14:20:00	59.955	0.0079223	0.00543982	0.4	23.8
2012-07-06 14:30:00	60.245	0.00775979	0.00527679	3.8	23.6
2012-07-06 14:40:00	69.46	0.0465866	0.0314764	3.925	23.9
2012-07-06 14:50:00	73	0.0488985	0.0331984	3.25	23.9
2012-07-06 15:00:00	66.31	0.0510463	0.0345004	1.1	23.7
2012-07-06 15:10:00	63.98	0.0415902	0.0281406	4.575	23.7
2012-07-06 15:20:00	69.51	0.0630448	0.0427229	2.625	23.6
2012-07-06 15:30:00	68.535	0.0512804	0.0347721	1.675	23.6
2012-07-06 16:00:00	63.21	0.0364999	0.0245084	0.225	23.8
2012-07-06 16:10:00	57.725	0.0111585	0.00754352	0	23.7
2012-07-06 16:20:00	57.05	0.00719629	0.00482985	0.1	23.8
2012-07-06 16:30:00	57.29	0.00744686	0.00499945	0.1	23.7
2012-07-06 16:40:00	58.11	0.00736115	0.00498512	0.375	23.7
2012-07-06 16:50:00	61.355	0.0269307	0.0181909	1.5	23.8
2012-07-06 17:00:00	70.56	0.0399742	0.0269504	1.2	24
2012-07-06 17:10:00	65.67	0.035334	0.0238023	1.525	23.9
2012-07-06 17:40:00	68.83	0.0464896	0.0314503	2.275	23.8
2012-07-06 17:50:00	68.525	0.0486058	0.0329545	1.8	23.7
2012-07-06 18:00:00	68.5	0.0502196	0.0340962	2.45	23.6
2012-07-06 18:10:00	67.475	0.0543975	0.0368625	1.925	23.7
2012-07-06 18:20:00	66.955	0.0524346	0.0359934	3.325	23.6
2012-07-06 18:30:00	66.425	0.0556379	0.0379336	2.275	23.5
2012-07-06 18:40:00	67.4	0.0509072	0.0344644	2.95	23.5
2012-07-06 18:50:00	71.4	0.0529858	0.0362617	1.875	23.5
2012-07-06 19:00:00	67.39	0.0582638	0.0395583	2.825	23.6
2012-07-06 19:10:00	64.985	0.0399417	0.0271028	2.3	23.6
2012-07-06 19:20:00	65.08	0.039671	0.0268175	3.6	23.7
2012-07-06 19:30:00	68.45	0.0530273	0.0360143	1.35	23.6
2012-07-06 19:40:00	60.99	0.0293737	0.0198392	0.475	23.6
2012-07-06 19:50:00	60.995	0.00808117	0.00546046	0.525	23.6
2012-07-06 20:00:00	61.965	0.0101783	0.00692329	0.9	23.6
2012-07-06 20:10:00	64.005	0.021925	0.0152916	0.2	23.6
2012-07-06 20:20:00	63.5	0.0122949	0.00850184	0.4	23.6
2012-07-06 20:30:00	61.445	0.00907677	0.00613625	0.275	23.5
2012-07-06 20:40:00	61.27	0.00891025	0.00596922	0.825	23.5
2012-07-06 20:50:00	62.045	0.0140301	0.0095406	0.1	23.5
2012-07-06 21:00:00	60.34	0.00880504	0.00634782	0	23.5
2012-07-06 21:10:00	57.955	0.00867098	0.0062385	0	23.5
2012-07-06 21:20:00	57.88	0.00887738	0.00634599	0	23.5
2012-07-06 21:30:00	58.865	0.00822188	0.00588	0	23.5
2012-07-06 21:40:00	60.74	0.0141273	0.00988318	0.4	23.4
2012-07-06 21:50:00	63.71	0.00958878	0.00649008	14.2	23.4
2012-07-06 22:10:00	60.915	0.00460743	0.00316895	0.3	23.4
2012-07-06 22:20:00	57.635	0.00674683	0.00460953	0.3	23.4
2012-07-06 22:30:00	59.375	0.00760017	0.00515607	0.2	23.6
2012-07-06 22:40:00	59.535	0.0081017	0.00548709	0.35	23.4
2012-07-06 22:50:00	60.3	0.00717108	0.00487945	0.125	23.3
2012-07-06 23:00:00	60.835	0.00747449	0.00508758	0.425	23.4
2012-07-06 23:10:00	61.835	0.009584	0.00646276	0.3	23.5
2012-07-06 23:20:00	60.175	0.00896505	0.0061158	0.5	23.5
2012-07-06 23:30:00	59.565	0.00899836	0.00606535	0.1	23.4
2012-07-06 23:40:00	57.275	0.00634372	0.00431595	0.3	23.5
2012-07-06 23:50:00	56.445	0.00884187	0.00605863	0.475	23.5
2012-07-07 00:20:00	61.22	0.0236556	0.0160514	0.4	23.4
2012-07-07 00:30:00	54.34	0.00598333	0.00404736	0.2	23.4
2012-07-07 00:40:00	55.38	0.00680137	0.00457613	0.1	23.4
2012-07-07 00:50:00	56.09	0.00690635	0.00468833	0.675	23.4
2012-07-07 01:00:00	56.2	0.0071388	0.00479672	0.025	23.3
2012-07-07 01:10:00	56.455	0.00723748	0.0048889	0.7	23.2
2012-07-07 01:20:00	60.42	0.0188603	0.0128723	2.475	23.2
2012-07-07 01:30:00	65.085	0.0450726	0.0305792	2.225	23.2
2012-07-07 01:40:00	60.805	0.01879	0.0127531	0.2	23.1
2012-07-07 01:50:00	52.855	0.00593342	0.0039871	0.475	23.2
2012-07-07 02:00:00	56.425	0.011381	0.00767529	0.225	23.2
2012-07-07 02:10:00	56.51	0.00736366	0.00494322	0.4	23.2
2012-07-07 02:20:00	55.755	0.00784204	0.00527181	0.1	23.2
2012-07-07 02:30:00	55	0.00639874	0.00432192	0.75	23.1
2012-07-07 02:40:00	62.725	0.0204008	0.0138956	1.75	23.1
2012-07-07 02:50:00	59.185	0.0165471	0.0114352	0	23.2
2012-07-07 03:00:00	52.1	0.00405581	0.00282908	0	23.1
2012-07-07 03:10:00	51.575	0.00354974	0.00246428	0	23.1
2012-07-07 03:20:00	49.3	0.00354281	0.00246031	0	22.9
2012-07-07 03:30:00	49.645	0.00350779	0.00244655	0	22.8
2012-07-07 03:40:00	51.245	0.00412341	0.00289097	2.4	22.7
2012-07-07 03:50:00	61.315	0.0268207	0.0183231	0.4	22.7
2012-07-07 04:00:00	57.065	0.00943181	0.00637202	0.5	22.7
2012-07-07 04:10:00	56.145	0.0081697	0.00548375	0.075	22.7
2012-07-07 04:20:00	54.8	0.00687572	0.00461794	1.125	22.8
2012-07-07 04:30:00	59.325	0.0131144	0.00891757	0.6	22.7
2012-07-07 04:40:00	57.395	0.0148988	0.0102996	0	22.6
2012-07-07 04:50:00	50.445	0.00352025	0.00244444	0	22.4
2012-07-07 05:00:00	50.37	0.00444608	0.00311163	2.1	22.6
2012-07-07 05:10:00	60.255	0.0244364	0.0167144	0.175	22.5
2012-07-07 05:20:00	52.31	0.00458671	0.0030955	0.225	22.5
2012-07-07 05:30:00	54.535	0.00705073	0.00473007	0.5	22.4
2012-07-07 05:40:00	55.775	0.00890867	0.00601846	0.9	22.3
2012-07-07 05:50:00	58.61	0.0169564	0.0115795	0.525	22.1
2012-07-07 06:00:00	54.77	0.0178701	0.0122021	1.475	22.1
2012-07-07 06:10:00	59.33	0.0170937	0.0115596	1.2	21.9
2012-07-07 06:20:00	65.03	0.0315364	0.0213964	2	21.9
2012-07-07 06:30:00	53.335	0.0113553	0.00767083	0.1	21.8
2012-07-07 06:40:00	49.155	0.00383881	0.00256975	0.1	21.5
2012-07-07 06:50:00	47.29	0.00450935	0.00303927	1.275	21.3
2012-07-07 07:00:00	61.32	0.0320192	0.0216149	3.175	21.4
2012-07-07 07:10:00	68.005	0.0428618	0.0291383	0.15	21.2
2012-07-07 07:20:00	49.885	0.00322079	0.00213964	0.4	21.1
2012-07-07 07:30:00	49.725	0.00581186	0.00391618	0.1	21
2012-07-07 07:40:00	51.01	0.00638298	0.00428167	0.4	20.8
2012-07-07 07:50:00	55.07	0.00902752	0.00604058	1.175	20.7
2012-07-07 08:00:00	63.54	0.0370686	0.0252075	3.875	20.8
2012-07-07 08:10:00	67.685	0.0556244	0.0374696	1.825	20.8
2012-07-07 08:20:00	64.515	0.0463823	0.0311458	2.3	20.9
2012-07-07 08:30:00	66.025	0.0471065	0.0315289	1.2	20.9
2012-07-07 08:40:00	64.77	0.0469767	0.0314561	1.75	21
2012-07-07 08:50:00	64.905	0.0473619	0.0320364	2.15	21.1
2012-07-07 09:00:00	66.865	0.04565	0.0307873	4.75	21.1
2012-07-07 09:10:00	68.09	0.063739	0.0434109	1.65	21.4
2012-07-07 09:20:00	65.765	0.0436261	0.0294498	1.125	21.5
2012-07-07 09:30:00	67.665	0.0389172	0.0263829	1.5	21.4
2012-07-07 09:40:00	68.08	0.0453463	0.0308119	1.75	21.4
2012-07-07 09:50:00	64.225	0.0448503	0.0302386	0.9	21.3
2012-07-07 10:00:00	67.965	0.0480488	0.0324488	1.85	21.7
2012-07-07 10:10:00	70.3	0.0501219	0.0339005	1.975	21.7
2012-07-07 10:30:00	70.665	0.0453499	0.030914	1.675	22
2012-07-07 10:40:00	67.855	0.0442057	0.0299732	1.8	22.8
2012-07-07 10:50:00	67	0.0444806	0.0300078	1.225	23.2
2012-07-07 11:00:00	74.865	0.0499037	0.0338711	1.475	22.6
2012-07-07 11:10:00	73.325	0.0472308	0.0322001	1.15	22.9
2012-07-07 11:20:00	70.06	0.0388371	0.0264505	1.25	23
2012-07-07 11:30:00	76.155	0.0441973	0.0298526	1.35	23.2
2012-07-07 11:40:00	72.43	0.0385224	0.026229	1	22.9
2012-07-07 11:50:00	72.08	0.0363838	0.0248335	1.725	22.9
2012-07-07 12:00:00	75.15	0.0474872	0.0321227	1.025	23.6
2012-07-07 12:10:00	73.95	0.0352213	0.0237074	1.325	23.8
2012-07-07 12:20:00	74.765	0.0372598	0.0251854	2.1	24.2
2012-07-07 12:30:00	70.49	0.0450193	0.0303174	2	24.1
2012-07-07 12:40:00	70.565	0.0397767	0.0268199	1.125	24.4
2012-07-07 12:50:00	70.39	0.0331526	0.0226204	0.6	24.1
2012-07-07 13:00:00	65.375	0.01981	0.0133961	0	23.7
2012-07-07 13:10:00	63.01	0.00785242	0.00533597	11.075	24.3

## Sheet: JBR3
Time (yyyy/mm/dd hh:mm:ss)	Heart rate (beats/min)	ODBA (g)	VeDBA (g)	The numer of steps (/min)	Ambient temperature (ºC)
2012-08-03 18:50:00	90.6	0.103459	0.0705552		25
2012-08-03 19:00:00	93	0.108802	0.074169		24.5
2012-08-03 19:10:00	90.2	0.0937386	0.0638672		24.3
2012-08-03 19:20:00	85.9	0.0511357	0.0352766		24.1
2012-08-03 19:30:00	86.1	0.0621461	0.0430764		24.2
2012-08-03 19:40:00	83.3	0.049367	0.034033		24.2
2012-08-03 19:50:00	84.5	0.0435591	0.0300856		24.1
2012-08-03 20:00:00	83.2	0.0480563	0.0331137		24
2012-08-03 20:10:00	76.1	0.0586623	0.0401137		23.8
2012-08-03 20:20:00	72.3	0.0229013	0.0158701		23.6
2012-08-03 20:30:00	66.8	0.0201236	0.0140791		23.4
2012-08-03 20:40:00	67.5	0.0183094	0.0128668		23.4
2012-08-03 20:50:00	84.3	0.0475434	0.0327477		23
2012-08-03 21:00:00	79.8	0.0439278	0.0301469		22.6
2012-08-03 21:10:00	79.1	0.0425144	0.0292176		22.4
2012-08-03 21:20:00	74.9	0.0398204	0.0276196		22.4
2012-08-03 21:30:00	78.3	0.0398291	0.0274491		22.4
2012-08-03 21:40:00	80	0.043329	0.0298491		22.2
2012-08-03 21:50:00	69.5	0.031864	0.0220107		22.1
2012-08-03 22:00:00	66.1	0.0176141	0.0121797		22.1
2012-08-03 22:10:00	64.6	0.014945	0.0103508		21.9
2012-08-03 22:20:00	65.1	0.0154292	0.0106884		21.9
2012-08-03 22:30:00	64.1	0.0121524	0.00836486		22
2012-08-03 22:40:00	64.6	0.0158455	0.0109524		22
2012-08-03 22:50:00	63.8	0.0138933	0.00968525		21.9
2012-08-03 23:00:00	65.9	0.0163611	0.0112508		22
2012-08-03 23:10:00	74.4	0.0270864	0.0185055		22.1
2012-08-03 23:20:00	78.3	0.0393839	0.0269709		22.1
2012-08-03 23:30:00	76.3	0.0593756	0.0402828		21.8
2012-08-03 23:40:00	76.6	0.0589563	0.0404175		21.7
2012-08-03 23:50:00	78.7	0.0468075	0.0319184		21.5
2012-08-04	74.5	0.0409258	0.0278649		21.6
2012-08-04 00:10:00	78.7	0.0453973	0.0310028		21.6
2012-08-04 00:20:00	74.2	0.0369302	0.0252634		21.9
2012-08-04 00:30:00	77.5	0.0552812	0.0374958		21.9
2012-08-04 00:40:00	68.4	0.0206059	0.0142042		21.9
2012-08-04 00:50:00	63.6	0.0125781	0.00871681		21.9
2012-08-04 01:00:00	63.7	0.0109786	0.00754409		22
2012-08-04 01:10:00	63.8	0.0106069	0.00740453		21.8
2012-08-04 01:20:00	65.2	0.0128226	0.00893118		21.8
2012-08-04 01:30:00	67.6	0.0199362	0.0136772		21.8
2012-08-04 01:40:00	63.7	0.013399	0.00923704		22
2012-08-04 01:50:00	63.4	0.0124698	0.00858944		22.1
2012-08-04 02:00:00	63.1	0.0101538	0.00704954		22.2
2012-08-04 02:10:00	65	0.0121023	0.00840198		22.4
2012-08-04 02:20:00	69.6	0.0198184	0.0136576		22.4
2012-08-04 02:30:00	64.5	0.00503135	0.00354473		22.4
2012-08-04 02:40:00	69	0.0160159	0.0111216		22.5
2012-08-04 02:50:00	68.6	0.0178399	0.0122319		22.8
2012-08-04 03:00:00	67	0.0107364	0.00751331		22.7
2012-08-04 03:10:00	70.4	0.0132624	0.00920109		22.4
2012-08-04 03:20:00	74.5	0.0183475	0.0127873		22.5
2012-08-04 03:30:00	66.7	0.0113869	0.007878		22.5
2012-08-04 03:40:00	65.3	0.0113252	0.00786099		22.5
2012-08-04 03:50:00	66.4	0.0134737	0.00921248		22.5
2012-08-04 04:00:00	68.2	0.00682879	0.00472418		22.6
2012-08-04 04:10:00	68.7	0.0096575	0.00658462		22.5
2012-08-04 04:20:00	65.8	0.00655893	0.00431294		22.4
2012-08-04 04:30:00	63.1	0.00789592	0.0053146		22.5
2012-08-04 04:40:00	66.8	0.0174737	0.0121616		22.4
2012-08-04 05:20:00	69.5	0.0104252	0.00739759		22.1
2012-08-04 05:30:00	67.7	0.010351	0.00724039		22.1
2012-08-04 05:40:00	64.9	0.00893752	0.00626069		22.1
2012-08-04 05:50:00	66.9	0.0289258	0.0199012		22.1
2012-08-04 06:20:00	85.4	0.0419793	0.0285488		22.6
2012-08-04 06:30:00	85	0.0474305	0.0324501		22.8
2012-08-04 06:40:00	78.5	0.0453369	0.0309568		23
2012-08-04 06:50:00	75.2	0.0348743	0.023961		23.2
2012-08-04 07:00:00	85.7	0.0622026	0.0423705		23.3
2012-08-04 07:10:00	92.3	0.0500417	0.0341316		24
2012-08-04 07:30:00	71.3	0.0341095	0.0232962		24
2012-08-04 07:40:00	70.9	0.0447096	0.0306481		24.3
2012-08-04 07:50:00	82.5	0.0961987	0.0648509		24.2
2012-08-04 08:00:00	79	0.0828744	0.056212		24.3
2012-08-04 08:10:00	70.2	0.0431976	0.029613		24.7
2012-08-04 08:20:00	62.9	0.0096375	0.00671577		24.1
2012-08-04 08:30:00	63.6	0.0118632	0.00815711		24.1
2012-08-04 08:40:00	62.7	0.0116936	0.00807078		24.2
2012-08-04 08:50:00	64.4	0.011738	0.00806996		23.9
2012-08-04 09:00:00	76.8	0.0547035	0.0368995		24.1
2012-08-04 09:10:00	75	0.0511105	0.0347717		23.9
2012-08-04 09:20:00	73	0.0426581	0.0289402		23.9
2012-08-04 09:30:00	72.1	0.0409124	0.027695		23.7
2012-08-04 09:40:00	78.8	0.0534154	0.0361614		23.9
2012-08-04 09:50:00	69.6	0.0235914	0.0161398		24
2012-08-04 10:00:00	63	0.0108297	0.00746061		24.1
2012-08-04 10:10:00	62.3	0.00998935	0.00692349		24.2
2012-08-04 10:20:00	65.2	0.0117692	0.00803882		24.3
2012-08-04 10:30:00	63.6	0.0147625	0.0100782		24.7
2012-08-04 10:40:00	62.4	0.0091358	0.0063031		25.1
2012-08-04 10:50:00	62.2	0.00941685	0.00649052		26
2012-08-04 11:00:00	72.7	0.034794	0.0235798		25.9
2012-08-04 11:10:00	81.2	0.0549808	0.0371506		26.4
2012-08-04 11:20:00	82	0.0614058	0.0416701		26.2
2012-08-04 11:30:00	65.5	0.0251517	0.0175905		26.3
2012-08-04 11:40:00	61.5	0.00824391	0.00575652		26.4
2012-08-04 11:50:00	61.6	0.00823936	0.00571974		25.6
2012-08-04 12:00:00	62.7	0.0171573	0.0118207		25.7
2012-08-04 12:10:00	60.2	0.00876157	0.00606244		26.6
2012-08-04 12:20:00	67.4	0.0389056	0.0263459		26.2
2012-08-04 12:30:00	65.9	0.0411311	0.0281004		26.1
2012-08-04 12:40:00	56.8	0.00655967	0.00474447		26.3
2012-08-04 12:50:00	56	0.00789778	0.0056357		26.7
2012-08-04 13:00:00	58.2	0.0096999	0.00689224		25.8
2012-08-04 13:10:00	59.7	0.0122227	0.00876694		25.8
2012-08-04 13:20:00	66.5	0.0293762	0.0203369		25.8
2012-08-04 13:30:00	82.5	0.0725046	0.0488469		25.8
2012-08-04 13:40:00	84.2	0.0432976	0.0292444		26
2012-08-04 13:50:00	85.6	0.04343	0.0295755		26.7
2012-08-04 14:00:00	90.3	0.0496423	0.0337143		27.3
2012-08-04 14:10:00	83.3	0.0476872	0.0321693		26.5
2012-08-04 14:20:00	81.4	0.0407163	0.0277526		25.2
2012-08-04 14:30:00	80.4	0.0416086	0.0284385		24.4
2012-08-04 14:40:00	81.4	0.0500385	0.0338759		25.1
2012-08-04 14:50:00	78.9	0.0406021	0.0275466		25.5
2012-08-04 15:00:00	86.9	0.0466748	0.031658		26.1
2012-08-04 15:10:00	78	0.0276531	0.0187929		25.9
2012-08-04 15:30:00	74.7	0.0587401	0.0397705		26.8
2012-08-04 15:40:00	78.7	0.0589387	0.0395659		27.2
2012-08-04 15:50:00	80.2	0.0340853	0.0230128		27
2012-08-04 16:00:00	89.5	0.0504171	0.0339342		26.5
2012-08-04 16:10:00	76.7	0.042372	0.028663		26.5
2012-08-04 16:20:00	69.4	0.0175552	0.0119968		26.6
2012-08-04 16:30:00	71.1	0.0362814	0.024724		26.7
2012-08-04 16:40:00	67.1	0.0159657	0.0106879		26.1
2012-08-04 16:50:00	65.5	0.0129888	0.00855772		24.9
2012-08-04 17:00:00	69.7	0.0145061	0.00961151		25.3
2012-08-04 17:10:00	74.5	0.01583	0.010712		25.6
2012-08-04 17:20:00	75.4	0.0252182	0.0171353		26
2012-08-04 17:30:00	80.7	0.0976829	0.0666108		26.2
2012-08-04 17:40:00	79.1	0.0444547	0.0303903		26.3
2012-08-04 17:50:00	78.6	0.0536234	0.0365267		25.8
2012-08-04 18:00:00	81.9	0.0795404	0.0540756		24.9
2012-08-04 18:10:00	79.6	0.0357407	0.0241027		24.8
2012-08-04 18:20:00	75.8	0.0317018	0.0215869		24.5
2012-08-04 18:30:00	77.9	0.0465116	0.0315559		24.5
2012-08-04 18:40:00	70.5	0.0365427	0.0249623		24.5
2012-08-04 18:50:00	70.9	0.044156	0.0298971		24.5
2012-08-04 19:00:00	67.8	0.0235012	0.0160213		24.3
2012-08-04 19:10:00	67.7	0.0175796	0.0121846		24
2012-08-04 19:20:00	65.8	0.0132946	0.0090145		23.9
2012-08-04 19:30:00	64.4	0.0124824	0.00877794		23.4
2012-08-04 19:40:00	64.7	0.0120611	0.00846383		23.3
2012-08-04 19:50:00	65.4	0.00849713	0.00588711		23.3
2012-08-04 20:00:00	66.5	0.0111172	0.00790574		23.1
2012-08-04 20:10:00	64.4	0.00607441	0.00417819		23
2012-08-04 20:20:00	65	0.00854711	0.00604603		23.3
2012-08-04 20:30:00	66.9	0.0113349	0.00807756		23.2
2012-08-04 20:40:00	68.4	0.021267	0.0145019		23.2
2012-08-04 20:50:00	62.5	0.0101843	0.00699789		23.4
2012-08-04 21:00:00	67.9	0.016247	0.0110461		23.2
2012-08-04 21:10:00	63.2	0.0104355	0.00696598		23.2
2012-08-04 21:20:00	71.2	0.0173142	0.0113844		23.3
2012-08-04 21:30:00	64.4	0.0116258	0.00751937		23.3
2012-08-04 21:40:00	67.6	0.0118744	0.00767969		23.1
2012-08-04 21:50:00	65.8	0.00644339	0.00422586		23
2012-08-04 22:00:00	64.7	0.00987002	0.00632165		22.9
2012-08-04 22:10:00	63.2	0.00856988	0.00553766		23
2012-08-04 22:20:00	65.2	0.00824494	0.00529663		22.9
2012-08-04 22:30:00	66.5	0.0141705	0.00913941		22.8
2012-08-04 22:40:00	71.9	0.0205247	0.0134178		22.9
2012-08-04 22:50:00	69.2	0.0132146	0.00884892		23
2012-08-04 23:00:00	66.6	0.0087797	0.00603709		22.9
2012-08-04 23:10:00	63.9	0.0081317	0.00561824		22.7
2012-08-04 23:20:00	64.3	0.010405	0.00719954		22.6
2012-08-04 23:30:00	65.5	0.014028	0.00964394		22.9
2012-08-04 23:40:00	61.8	0.0104369	0.00710989		23
2012-08-04 23:50:00	63.1	0.0102922	0.00720622		22.9
2012-08-05	63.7	0.0113405	0.0078458		22.9
2012-08-05 00:10:00	60.1	0.00770105	0.00528932		22.8
2012-08-05 00:20:00	58.7	0.00626518	0.00441964		22.8
2012-08-05 00:30:00	61.2	0.0119503	0.00834224		22.8
2012-08-05 00:40:00	67.1	0.0256713	0.0172474		22.8
2012-08-05 01:00:00	76.1	0.0896039	0.0596592		22.9
2012-08-05 01:10:00	74.5	0.0574648	0.038743		23
2012-08-05 01:20:00	73.3	0.0535316	0.0359956		23
2012-08-05 01:30:00	71.6	0.0431056	0.0288116		23
2012-08-05 01:40:00	70.9	0.038714	0.0260047		23
2012-08-05 01:50:00	73.9	0.0341856	0.0229163		22.9
2012-08-05 02:00:00	73.2	0.0455915	0.0305709		22.9
2012-08-05 02:10:00	74.9	0.0410912	0.02756		23
2012-08-05 02:20:00	73.5	0.0362737	0.0242844		23.2
2012-08-05 02:30:00	69.7	0.0434561	0.0292251		23.2
2012-08-05 02:40:00	64.3	0.0116234	0.00771031		23.4
2012-08-05 02:50:00	66.4	0.012556	0.0083243		23.3
2012-08-05 03:00:00	65	0.0133414	0.00899152		23
2012-08-05 03:10:00	59.8	0.00965943	0.00658793		22.9
2012-08-05 03:20:00	65.2	0.0151558	0.0104278		22.9
2012-08-05 03:30:00	59.5	0.00929057	0.00662798		22.9
2012-08-05 03:40:00	61.3	0.00919299	0.00659966		22.9
2012-08-05 03:50:00	60.8	0.00959425	0.00681417		23.1
2012-08-05 04:00:00	58	0.0046953	0.0033246		23.1
2012-08-05 04:10:00	59.3	0.00474076	0.00332803		23.1
2012-08-05 04:20:00	59.1	0.00676777	0.00476288		23.1
2012-08-05 04:30:00	59.8	0.00900495	0.0062078		23
2012-08-05 04:40:00	61.1	0.0100536	0.00709677		23.1
2012-08-05 04:50:00	59.1	0.00848871	0.00588146		23.1
2012-08-05 05:00:00	61.1	0.00983793	0.00677616		23.1
2012-08-05 05:10:00	65.6	0.0137962	0.00941585		23.1
2012-08-05 05:20:00	61.1	0.00881916	0.00602397		23.1
2012-08-05 05:30:00	59.6	0.0103208	0.00705116		23.1
2012-08-05 05:40:00	68	0.053962	0.0363341		23.2
2012-08-05 05:50:00	76	0.0511443	0.0344958		23.3
2012-08-05 06:00:00	65.8	0.0184674	0.0124239		23.2
2012-08-05 06:10:00	78.5	0.0516998	0.0346714		23.3
2012-08-05 06:20:00	75	0.0510185	0.0340999		23.4
2012-08-05 06:30:00	71	0.0461753	0.0312066		23.4
2012-08-05 06:40:00	71.3	0.0593883	0.0398298		23.5
2012-08-05 06:50:00	78.2	0.0590782	0.0395766		23.7
2012-08-05 07:00:00	73.5	0.0521906	0.0351072		23.8
2012-08-05 07:10:00	73.8	0.0733286	0.0495515		23.8
2012-08-05 07:20:00	74.3	0.0679675	0.0459511		23.7
2012-08-05 07:30:00	75.5	0.0499363	0.0335825		23.8
2012-08-05 07:40:00	70.2	0.0514379	0.0346302		23.9
2012-08-05 07:50:00	73.3	0.0431571	0.0291405		24.1
2012-08-05 08:00:00	71.6	0.060063	0.0403667		24.5
2012-08-05 08:30:00	60.2	0.0140594	0.00960346		25.1
2012-08-05 08:40:00	57.4	0.0102175	0.00716202		25
2012-08-05 08:50:00	59.6	0.0083349	0.00582435		25.5
2012-08-05 09:00:00	74.5	0.0929868	0.0617542		25
2012-08-05 09:10:00	90.2	0.120641	0.0807962		25.2
2012-08-05 09:20:00	92.6	0.125923	0.0843374		26.1
2012-08-05 09:30:00	91	0.109661	0.0734046		25.8
2012-08-05 09:40:00	88.4	0.0904934	0.0609166		25.8
2012-08-05 09:50:00	90.3	0.0876592	0.0586372		26.3
2012-08-05 10:00:00	97.5	0.0744457	0.0498715		26.3
2012-08-05 10:20:00	73.7	0.0501262	0.0340895		25.9
2012-08-05 10:30:00	68	0.0159123	0.0109155		26.7
2012-08-05 10:40:00	68.7	0.016984	0.0116771		27.3
2012-08-05 10:50:00	68.3	0.0165461	0.0115629		27.6
2012-08-05 11:00:00	68	0.0160023	0.0112254		27.8
2012-08-05 11:10:00	68.4	0.0179164	0.0122837		27.1
2012-08-05 11:20:00	67.5	0.0166092	0.0113577		26.6
2012-08-05 11:30:00	64.9	0.0147508	0.0101679		27.2
2012-08-05 11:40:00	61.6	0.0107801	0.00738044		27.8
2012-08-05 11:50:00	74.1	0.0825027	0.0559494		27.5
2012-08-05 12:00:00	75.8	0.0516253	0.0346912		27.3
2012-08-05 12:10:00	67.1	0.029633	0.0199873		26.8
2012-08-05 12:20:00	63.3	0.0130214	0.00895969		25.5
2012-08-05 12:30:00	63.2	0.0109401	0.00759005		25.5
2012-08-05 12:40:00	67.6	0.0180015	0.0122027		25.5
2012-08-05 12:50:00	68.2	0.0202072	0.0137982		26.7
2012-08-05 13:00:00	66	0.017645	0.0122636		26.2
2012-08-05 13:10:00	73.5	0.0373982	0.025097		25.5
2012-08-05 13:20:00	62.2	0.00683297	0.00470683		25.9
2012-08-05 13:30:00	63	0.00837885	0.0055641		25.8
2012-08-05 13:40:00	62.9	0.00940319	0.0062202		25.7
2012-08-05 13:50:00	65.3	0.00891253	0.00592185		25.8
2012-08-05 14:00:00	68.2	0.0162611	0.0111415		25.9
2012-08-05 14:10:00	82.5	0.0720697	0.0482991		26
2012-08-05 14:20:00	81.8	0.0516386	0.0346442		25.8
2012-08-05 14:30:00	80.6	0.042795	0.0286896		26.7
2012-08-05 14:40:00	76.8	0.0503104	0.033844		26.6
2012-08-05 14:50:00	78	0.0435284	0.0295459		26.2
2012-08-05 15:00:00	80.5	0.0804846	0.0539118		25.6
2012-08-05 15:10:00	77.4	0.0454617	0.0304987		25.3
2012-08-05 15:20:00	76.2	0.0594185	0.0398099		25.4
2012-08-05 15:30:00	71.4	0.0269736	0.018137		25.1
2012-08-05 15:40:00	74.8	0.041816	0.0279702		24.4
2012-08-05 15:50:00	77.5	0.0529806	0.0353559		24.1
2012-08-05 16:00:00	74.7	0.0515944	0.0346322		24
2012-08-05 16:10:00	76.3	0.0560746	0.0373525		23.9
2012-08-05 16:20:00	77.3	0.0543977	0.0364296		24.1
2012-08-05 16:30:00	75.5	0.0527874	0.0353277		24.7
2012-08-05 16:40:00	77	0.0504777	0.0336736		25
2012-08-05 16:50:00	76.1	0.0412668	0.0276399		25.3
2012-08-05 17:00:00	81	0.042876	0.028541		25.6
2012-08-05 17:10:00	81.8	0.0471492	0.0315658		25.3
2012-08-05 17:20:00	80.5	0.0611633	0.0412267		25.2
2012-08-05 17:30:00	73.8	0.0454588	0.0305408		25.1
2012-08-05 17:40:00	68	0.0277804	0.0187853		25.3
2012-08-05 17:50:00	63.3	0.0107505	0.00742423		25.1
2012-08-05 18:10:00	84.5	0.0854348	0.0570427		24.8
2012-08-05 18:20:00	78.3	0.0455727	0.0302625		24.8
2012-08-05 18:30:00	89.4	0.0625787	0.0413651		24.7
2012-08-05 18:40:00	78.6	0.0881819	0.0591188		24.7
2012-08-05 18:50:00	72.9	0.0600851	0.0402595		24.6
2012-08-05 19:00:00	71.1	0.0278254	0.0186386		24.5
2012-08-05 19:10:00	68.8	0.0166752	0.0112468		24.4
2012-08-05 19:20:00	64.7	0.0136712	0.00915807		24.4
2012-08-05 19:30:00	64.1	0.0136146	0.00921864		24.3
2012-08-05 19:40:00	72.5	0.065866	0.0439436		24.2
2012-08-05 19:50:00	74.7	0.0342647	0.0230918		24.1
2012-08-05 20:00:00	64.7	0.010974	0.00724629		24.2
2012-08-05 20:10:00	67.6	0.0134652	0.00907284		24.1
2012-08-05 20:20:00	69.2	0.0126405	0.00846663		24.1
2012-08-05 20:30:00	69.2	0.0120571	0.00798717		24
2012-08-05 20:40:00	64.8	0.00935021	0.00610743		24
2012-08-05 20:50:00	64.4	0.00625925	0.00413766		23.9
2012-08-05 21:00:00	65.4	0.00600864	0.00394165		23.9
2012-08-05 21:10:00	70.1	0.0114904	0.00787559		23.7
2012-08-05 21:20:00	64.5	0.0103207	0.00698926		23.9
2012-08-05 21:30:00	66.6	0.0110579	0.00752804		23.8
2012-08-05 21:40:00	62.7	0.0150802	0.00998687		23.8
2012-08-05 21:50:00	63	0.0119076	0.00780178		23.6
2012-08-05 22:00:00	63.7	0.0114923	0.00750499		23.6
2012-08-05 22:10:00	66	0.0140973	0.00933831		23.8
2012-08-05 22:20:00	63.4	0.0102305	0.00671975		23.8
2012-08-05 22:30:00	67.5	0.0126702	0.00846978		23.8
2012-08-05 22:40:00	67	0.0154895	0.0102613		23.6
2012-08-05 22:50:00	65.5	0.0170179	0.0113501		23.4
2012-08-05 23:00:00	70	0.029083	0.0193245		23.3
2012-08-05 23:10:00	66	0.0114335	0.00781368		23.4
2012-08-05 23:20:00	67.8	0.0133383	0.00906259		23.3
2012-08-05 23:30:00	66.2	0.013894	0.00899216		23.2
2012-08-05 23:40:00	64.1	0.013462	0.00870611		23.4
2012-08-05 23:50:00	63.8	0.0132079	0.00852047		23.6
2012-08-06	64	0.0109414	0.00710471		23.4
2012-08-06 00:10:00	70.8	0.0357315	0.0236504		23.5
2012-08-06 00:20:00	79	0.0439783	0.0293389		23.5
2012-08-06 00:30:00	74.4	0.0893815	0.0597836		23.2
2012-08-06 00:40:00	65.1	0.0140392	0.00948884		23.2
2012-08-06 00:50:00	62.7	0.0117607	0.00793204		23.3
2012-08-06 01:00:00	61.5	0.0181608	0.0120901		23.2
2012-08-06 01:10:00	66.7	0.0426045	0.0283964		23.1
2012-08-06 01:20:00	73.8	0.069791	0.0464903		23.3
2012-08-06 01:30:00	69	0.0741753	0.0493996		23.2
2012-08-06 01:40:00	65.2	0.0445202	0.0295469		23
2012-08-06 01:50:00	60.1	0.00954287	0.00645437		23.2
2012-08-06 02:00:00	58.7	0.00932538	0.00637382		23.2
2012-08-06 02:10:00	58.2	0.0125515	0.00855346		23
2012-08-06 02:20:00	59.9	0.0345221	0.0229615		22.6
2012-08-06 02:30:00	66.3	0.0423362	0.0280671		22.8
2012-08-06 02:40:00	66.8	0.0301055	0.019954		23
2012-08-06 02:50:00	53.9	0.00398006	0.00263081		22.6
2012-08-06 03:00:00	55.5	0.00740443	0.00497128		22.7
2012-08-06 03:10:00	60.8	0.0339472	0.0227948		22.7
2012-08-06 03:20:00	59	0.0124356	0.00833914		22.5
2012-08-06 03:30:00	58.6	0.0120392	0.0077915		22.7
2012-08-06 03:40:00	59.1	0.00929243	0.00596246		22.7
2012-08-06 03:50:00	59.7	0.00899281	0.00576439		22.7
2012-08-06 04:00:00	57.1	0.00606286	0.00390185		22.6
2012-08-06 04:10:00	53.2	0.00503118	0.00324724		22.5
2012-08-06 04:20:00	52.7	0.00556677	0.00361769		22.5
2012-08-06 04:30:00	53.6	0.00512851	0.00332865		22.5
2012-08-06 04:40:00	54.2	0.00480974	0.00314549		22.7
2012-08-06 04:50:00	56	0.00476468	0.00306352		22.8
2012-08-06 05:00:00	56.7	0.0080472	0.00512115		22.8
2012-08-06 05:10:00	59.7	0.0128535	0.00824415		22.7
2012-08-06 05:20:00	55.5	0.0101633	0.00652396		22.8
2012-08-06 05:30:00	59.6	0.0141556	0.00911907		22.8
2012-08-06 05:40:00	57.2	0.0102832	0.00657456		22.7
2012-08-06 05:50:00	60.2	0.0145267	0.00948905		22.6
2012-08-06 06:00:00	78.6	0.0696089	0.0465888		22.6
2012-08-06 06:10:00	73	0.078312	0.0521523		23
2012-08-06 06:20:00	69.1	0.0561899	0.0373587		23.3
2012-08-06 06:30:00	77.7	0.069951	0.0464181		23.5
2012-08-06 06:40:00	74.2	0.0503834	0.0333008		23.7
2012-08-06 06:50:00	71.4	0.0482715	0.0320795		23.8
2012-08-06 07:00:00	68.8	0.0439586	0.0294118		24.5
2012-08-06 07:10:00	71	0.045247	0.0300343		24.6
2012-08-06 07:20:00	68.4	0.0431081	0.0285423		24.6
2012-08-06 07:30:00	70.3	0.0416239	0.0275871		24.6
2012-08-06 07:40:00	57	0.00626662	0.00400113		24.3
2012-08-06 07:50:00	58.1	0.0107572	0.00685185		24.2
2012-08-06 08:00:00	61.7	0.0378703	0.0254983		24.3
2012-08-06 08:10:00	63.7	0.0690855	0.0466176		25.3
2012-08-06 08:20:00	56.9	0.0172306	0.0117314		25.5
2012-08-06 08:30:00	54.3	0.00909682	0.00637535		25.5
2012-08-06 08:40:00	55.3	0.011214	0.0078303		25.7
2012-08-06 08:50:00	58	0.00982496	0.00679476		26
2012-08-06 09:00:00	63.5	0.0302157	0.0202638		26.1
2012-08-06 09:10:00	71.3	0.0588447	0.0388761		26.5

## Sheet: JBR4
Time (yyyy/mm/dd hh:mm:ss)	Heart rate (beats/min)	ODBA (g)	VeDBA (g)	The numer of steps (/min)	Ambient temperature (ºC)
2012-08-03 18:50:00	89	0.0580213	0.0381406		25
2012-08-03 19:00:00	89.4	0.0749179	0.0494552		24.5
2012-08-03 19:10:00	85.5	0.0694681	0.045971		24.3
2012-08-03 19:20:00	88	0.0552365	0.0364201		24.1
2012-08-03 19:30:00	86.2	0.0510834	0.0336559		24.2
2012-08-03 19:40:00	88.2	0.0739882	0.0488189		24.2
2012-08-03 19:50:00	86.1	0.0424188	0.0279092		24.1
2012-08-03 20:00:00	87.9	0.048325	0.0318965		24
2012-08-03 20:10:00	81.9	0.0402331	0.0266402		23.8
2012-08-03 20:20:00	76.4	0.0203091	0.0140139		23.6
2012-08-03 20:30:00	76.6	0.0246675	0.0166484		23.4
2012-08-03 20:40:00	72.1	0.0179551	0.0120371		23.4
2012-08-03 20:50:00	71.9	0.0132088	0.00906786		23
2012-08-03 21:00:00	71.8	0.0147337	0.00997924		22.6
2012-08-03 21:10:00	71.7	0.0161411	0.0109195		22.4
2012-08-03 21:20:00	70.5	0.0173692	0.0116986		22.4
2012-08-03 21:30:00	73.9	0.0316732	0.0209362		22.4
2012-08-03 21:40:00	74.7	0.0252815	0.0166134		22.2
2012-08-03 21:50:00	79.7	0.0414214	0.0273444		22.1
2012-08-03 22:00:00	74.4	0.0298058	0.0196545		22.1
2012-08-03 22:10:00	67.4	0.00973338	0.00667844		21.9
2012-08-03 22:20:00	67.9	0.00906723	0.00624607		21.9
2012-08-03 22:30:00	75.7	0.0287894	0.0188861		22
2012-08-03 22:40:00	83	0.0370601	0.0244819		22
2012-08-03 22:50:00	82.2	0.0397407	0.0261509		21.9
2012-08-03 23:00:00	81.1	0.0452316	0.0298761		22
2012-08-03 23:10:00	79.8	0.0366041	0.0241411		22.1
2012-08-03 23:20:00	76.3	0.0368798	0.0244376		22.1
2012-08-03 23:30:00	73.9	0.0196907	0.0129886		21.8
2012-08-03 23:40:00	74.3	0.021307	0.014084		21.7
2012-08-03 23:50:00	75.1	0.0190872	0.0125581		21.5
2012-08-04	68.9	0.0105289	0.00684735		21.6
2012-08-04 00:10:00	69.1	0.0139748	0.00898989		21.6
2012-08-04 00:20:00	72.1	0.0122593	0.00838582		21.9
2012-08-04 00:30:00	71.3	0.0103351	0.00699921		21.9
2012-08-04 00:40:00	69.8	0.0104508	0.00710276		21.9
2012-08-04 00:50:00	69.9	0.0148764	0.00986738		21.9
2012-08-04 01:00:00	73.4	0.0248558	0.0164202		22
2012-08-04 01:10:00	77.5	0.0353453	0.0233399		21.8
2012-08-04 01:20:00	75.7	0.0312113	0.0206758		21.8
2012-08-04 01:30:00	76.8	0.0264196	0.017565		21.8
2012-08-04 01:40:00	73.9	0.0158053	0.0106429		22
2012-08-04 01:50:00	68.1	0.00796272	0.0054657		22.1
2012-08-04 02:00:00	71.2	0.0133341	0.0090382		22.2
2012-08-04 02:10:00	67.3	0.00972299	0.00660998		22.4
2012-08-04 02:20:00	76.1	0.0268557	0.0178317		22.4
2012-08-04 02:30:00	78.1	0.0278769	0.0184611		22.4
2012-08-04 02:40:00	74.6	0.0266175	0.0175843		22.5
2012-08-04 02:50:00	74.9	0.0216591	0.0144332		22.8
2012-08-04 03:00:00	73.9	0.01538	0.0102877		22.7
2012-08-04 03:10:00	65.8	0.0088362	0.00595708		22.4
2012-08-04 03:20:00	67.5	0.011013	0.00732291		22.5
2012-08-04 03:30:00	65.9	0.00916377	0.0061478		22.5
2012-08-04 03:40:00	69.9	0.0161557	0.0106664		22.5
2012-08-04 03:50:00	74.2	0.0201604	0.0132916		22.5
2012-08-04 04:00:00	71.1	0.0188734	0.0124049		22.6
2012-08-04 04:10:00	67.1	0.00949654	0.00638918		22.5
2012-08-04 04:20:00	66.4	0.00868449	0.0059166		22.4
2012-08-04 04:30:00	73.1	0.0470611	0.0312942		22.5
2012-08-04 04:40:00	81.4	0.0629569	0.0417976		22.4
2012-08-04 05:20:00	72.3	0.0147026	0.00997858		22.1
2012-08-04 05:30:00	69.9	0.0134712	0.00905336		22.1
2012-08-04 05:40:00	65.5	0.00899116	0.00627166		22.1
2012-08-04 05:50:00	77.1	0.0285539	0.0191463		22.1
2012-08-04 06:10:00	87.8	0.095518	0.0632379		22.4
2012-08-04 06:20:00	81.7	0.0694051	0.0463319		22.6
2012-08-04 06:30:00	80.4	0.042687	0.0281958		22.8
2012-08-04 06:40:00	73.5	0.025434	0.0171117		23
2012-08-04 06:50:00	82.3	0.038395	0.0252309		23.2
2012-08-04 07:00:00	82.7	0.0535131	0.0353993		23.3
2012-08-04 07:10:00	81	0.0554173	0.0369398		24
2012-08-04 07:20:00	85.7	0.0748713	0.04962		24.1
2012-08-04 07:30:00	77.7	0.0398559	0.0266742		24
2012-08-04 07:40:00	69.6	0.011136	0.00763818		24.3
2012-08-04 07:50:00	71.4	0.0243892	0.0162491		24.2
2012-08-04 08:00:00	84.5	0.1547	0.102814		24.3
2012-08-04 08:10:00	79.5	0.0453245	0.0299845		24.7
2012-08-04 08:20:00	78.5	0.037064	0.0245732		24.1
2012-08-04 08:30:00	78.6	0.0414637	0.0275411		24.1
2012-08-04 08:40:00	73.6	0.0418589	0.0278632		24.2
2012-08-04 08:50:00	67.4	0.00937641	0.00629285		23.9
2012-08-04 09:00:00	71.5	0.0287163	0.0190823		24.1
2012-08-04 09:10:00	71.8	0.0271826	0.0181392		23.9
2012-08-04 09:20:00	75.1	0.0303609	0.0201571		23.9
2012-08-04 09:30:00	77.4	0.03707	0.0245375		23.7
2012-08-04 09:40:00	79.9	0.0436787	0.0287199		23.9
2012-08-04 09:50:00	75.4	0.0312277	0.0208298		24
2012-08-04 10:00:00	71.1	0.0263182	0.0175331		24.1
2012-08-04 10:10:00	67.3	0.0134827	0.00928297		24.2
2012-08-04 10:20:00	67.2	0.0142039	0.00982371		24.3
2012-08-04 10:30:00	76.2	0.0391927	0.0260477		24.7
2012-08-04 10:40:00	78.6	0.03243	0.0217277		25.1
2012-08-04 10:50:00	70.3	0.0127556	0.00866484		26
2012-08-04 11:00:00	67	0.0102703	0.00708105		25.9
2012-08-04 11:10:00	66.5	0.0118226	0.00805407		26.4
2012-08-04 11:20:00	66.9	0.0157379	0.0106284		26.2
2012-08-04 11:30:00	73.2	0.0462851	0.0309005		26.3
2012-08-04 11:40:00	64.7	0.00927623	0.00609209		26.4
2012-08-04 11:50:00	64.9	0.0114119	0.00741958		25.6
2012-08-04 12:00:00	65.7	0.0113146	0.00734989		25.7
2012-08-04 12:10:00	68	0.0194354	0.0130415		26.6
2012-08-04 12:20:00	63.1	0.0101983	0.00705763		26.2
2012-08-04 12:30:00	65	0.0120588	0.00827927		26.1
2012-08-04 12:40:00	69.5	0.0212553	0.0143191		26.3
2012-08-04 12:50:00	75.6	0.0280789	0.0186811		26.7
2012-08-04 13:00:00	78.9	0.0354952	0.0237745		25.8
2012-08-04 13:10:00	67.2	0.0129651	0.00884605		25.8
2012-08-04 13:20:00	66.5	0.00924466	0.0063821		25.8
2012-08-04 13:30:00	71.5	0.0316445	0.0210558		25.8
2012-08-04 13:40:00	81.1	0.0526591	0.0351693		26
2012-08-04 13:50:00	85.1	0.052552	0.0350687		26.7
2012-08-04 14:00:00	79.8	0.0420094	0.0279926		27.3
2012-08-04 14:10:00	81.8	0.0312865	0.0205965		26.5
2012-08-04 14:20:00	77.6	0.0279442	0.0185273		25.2
2012-08-04 14:30:00	79	0.0310814	0.0206996		24.4
2012-08-04 14:40:00	77	0.0280278	0.0185968		25.1
2012-08-04 14:50:00	75.2	0.0283543	0.0187873		25.5
2012-08-04 15:00:00	80.5	0.0428771	0.0284497		26.1
2012-08-04 15:10:00	82.3	0.0387599	0.0258141		25.9
2012-08-04 15:20:00	84.9	0.0603185	0.0400899		26.1
2012-08-04 15:40:00	87.3	0.0581661	0.0387003		27.2
2012-08-04 15:50:00	85.7	0.0343875	0.0226658		27
2012-08-04 16:00:00	78.8	0.0171614	0.0114413		26.5
2012-08-04 16:10:00	77.7	0.0248597	0.0165542		26.5
2012-08-04 16:20:00	81.5	0.0411605	0.0274607		26.6
2012-08-04 16:30:00	82.5	0.0385506	0.0254983		26.7
2012-08-04 16:40:00	79.6	0.0245472	0.0163631		26.1
2012-08-04 16:50:00	70.1	0.0102344	0.0069223		24.9
2012-08-04 17:00:00	68.4	0.0100244	0.00678749		25.3
2012-08-04 17:10:00	66.6	0.00984326	0.00665975		25.6
2012-08-04 17:20:00	72.2	0.0192445	0.0128693		26
2012-08-04 17:30:00	83.6	0.0476267	0.0316504		26.2
2012-08-04 17:40:00	82	0.035275	0.0233371		26.3
2012-08-04 17:50:00	80.6	0.037392	0.0249527		25.8
2012-08-04 18:00:00	82.2	0.0548087	0.0364354		24.9
2012-08-04 18:10:00	80.2	0.0574228	0.038089		24.8
2012-08-04 18:20:00	83.4	0.0421507	0.0279515		24.5
2012-08-04 18:30:00	80.3	0.0396144	0.0262621		24.5
2012-08-04 18:40:00	82	0.036904	0.0245608		24.5
2012-08-04 18:50:00	83	0.0413441	0.0274501		24.5
2012-08-04 19:00:00	74.9	0.0148395	0.00996783		24.3
2012-08-04 19:10:00	72.1	0.0127105	0.00854939		24
2012-08-04 19:20:00	72.9	0.0173058	0.0117152		23.9
2012-08-04 19:30:00	73.4	0.0107327	0.00720887		23.4
2012-08-04 19:40:00	74.2	0.0145895	0.0096164		23.3
2012-08-04 19:50:00	70.6	0.0133697	0.00863934		23.3
2012-08-04 20:00:00	73.5	0.0161915	0.0109057		23.1
2012-08-04 20:10:00	71.5	0.0102844	0.00697649		23
2012-08-04 20:20:00	69.6	0.00929431	0.00627058		23.3
2012-08-04 20:30:00	72.3	0.0129207	0.00860138		23.2
2012-08-04 20:40:00	72.1	0.0117534	0.00784436		23.2
2012-08-04 20:50:00	71.1	0.00994378	0.00667351		23.4
2012-08-04 21:00:00	74.4	0.0208867	0.0138016		23.2
2012-08-04 21:10:00	78.5	0.0332836	0.0219858		23.2
2012-08-04 21:20:00	76.3	0.030319	0.0202084		23.3
2012-08-04 21:30:00	71.2	0.0110685	0.00735506		23.3
2012-08-04 21:40:00	69.9	0.0113486	0.00760021		23.1
2012-08-04 21:50:00	71.6	0.0100596	0.00675428		23
2012-08-04 22:00:00	68.4	0.00817366	0.00554761		22.9
2012-08-04 22:10:00	71.3	0.0192354	0.0127794		23
2012-08-04 22:20:00	74.3	0.0239948	0.0158801		22.9
2012-08-04 22:30:00	75.5	0.0372048	0.0248023		22.8
2012-08-04 22:40:00	78.4	0.0247208	0.0163889		22.9
2012-08-04 22:50:00	79.2	0.0250612	0.0164197		23
2012-08-04 23:00:00	79.6	0.0307224	0.0202834		22.9
2012-08-04 23:10:00	78.6	0.0356572	0.0235679		22.7
2012-08-04 23:20:00	76.6	0.0380435	0.0250075		22.6
2012-08-04 23:30:00	76.6	0.0438375	0.0292044		22.9
2012-08-04 23:40:00	70.8	0.0120002	0.00791239		23
2012-08-04 23:50:00	68	0.00851322	0.00575737		22.9
2012-08-05	68.2	0.0120288	0.00789656		22.9
2012-08-05 00:10:00	66.3	0.0101472	0.00655283		22.8
2012-08-05 00:20:00	66.1	0.00834574	0.00543574		22.8
2012-08-05 00:30:00	65.6	0.0085331	0.00549602		22.8
2012-08-05 00:40:00	64.3	0.00618179	0.00405102		22.8
2012-08-05 00:50:00	61.3	0.00419741	0.00286553		22.8
2012-08-05 01:00:00	74.7	0.0385433	0.0255647		22.9
2012-08-05 01:10:00	76.7	0.0295623	0.0195146		23
2012-08-05 01:20:00	74.1	0.0299902	0.0198691		23
2012-08-05 01:30:00	73.7	0.0286951	0.0190737		23
2012-08-05 01:40:00	76.6	0.0379665	0.0252928		23
2012-08-05 01:50:00	77.7	0.0302388	0.0202766		22.9
2012-08-05 02:00:00	75.1	0.01998	0.0133927		22.9
2012-08-05 02:10:00	69.8	0.0103759	0.00690295		23
2012-08-05 02:20:00	69.2	0.0192907	0.0129726		23.2
2012-08-05 02:30:00	68.6	0.0118552	0.00806679		23.2
2012-08-05 02:40:00	66.6	0.00936435	0.00633356		23.4
2012-08-05 02:50:00	72.4	0.0188938	0.012532		23.3
2012-08-05 03:00:00	74.9	0.0345633	0.0230175		23
2012-08-05 03:10:00	62.2	0.00578669	0.00368418		22.9
2012-08-05 03:20:00	64.7	0.00960065	0.00634821		22.9
2012-08-05 03:30:00	64.7	0.0103558	0.00684476		22.9
2012-08-05 03:40:00	64.7	0.0100526	0.00662311		22.9
2012-08-05 03:50:00	66.2	0.0102986	0.00688982		23.1
2012-08-05 04:00:00	65.6	0.00908306	0.00609888		23.1
2012-08-05 04:10:00	68	0.006961	0.00448733		23.1
2012-08-05 04:20:00	62.2	0.00600241	0.00381384		23.1
2012-08-05 04:30:00	63.7	0.00680256	0.00447297		23
2012-08-05 04:40:00	63.1	0.00525095	0.00343095		23.1
2012-08-05 04:50:00	60.4	0.00589923	0.00380006		23.1
2012-08-05 05:00:00	64.2	0.00847077	0.00550023		23.1
2012-08-05 05:10:00	64.1	0.00829846	0.00537603		23.1
2012-08-05 05:20:00	64.4	0.00828836	0.00538707		23.1
2012-08-05 05:30:00	63.2	0.00828794	0.00537576		23.1
2012-08-05 05:40:00	62.7	0.00810993	0.00524998		23.2
2012-08-05 05:50:00	67	0.0131112	0.00852608		23.3
2012-08-05 06:00:00	72.3	0.0250793	0.0165861		23.2
2012-08-05 06:10:00	97.4	0.0711282	0.0473487		23.3
2012-08-05 06:30:00	88.5	0.042776	0.0281788		23.4
2012-08-05 06:40:00	85.3	0.0418377	0.0277852		23.5
2012-08-05 06:50:00	87.1	0.0458143	0.0303601		23.7
2012-08-05 07:00:00	91.8	0.0785029	0.0520627		23.8
2012-08-05 07:10:00	88.9	0.0461769	0.0303502		23.8
2012-08-05 07:20:00	90.8	0.0682931	0.045311		23.7
2012-08-05 07:30:00	77.7	0.038798	0.0258771		23.8
2012-08-05 07:40:00	74.6	0.0305171	0.0202908		23.9
2012-08-05 07:50:00	80.9	0.0579809	0.0385747		24.1
2012-08-05 08:00:00	78.9	0.0570817	0.0379463		24.5
2012-08-05 08:30:00	71	0.0131942	0.00890498		25.1
2012-08-05 08:40:00	66.9	0.0107408	0.00729001		25
2012-08-05 08:50:00	66.6	0.0229477	0.0153421		25.5
2012-08-05 09:00:00	77.9	0.0800578	0.05322		25
2012-08-05 09:10:00	90.7	0.124367	0.082598		25.2
2012-08-05 09:30:00	90.5	0.0992832	0.0659779		25.8
2012-08-05 09:40:00	89.2	0.0849722	0.0565941		25.8
2012-08-05 09:50:00	87.8	0.0682179	0.0456862		26.3
2012-08-05 10:00:00	89.2	0.0579482	0.0384115		26.3
2012-08-05 10:20:00	81.7	0.0505661	0.0340185		25.9
2012-08-05 10:30:00	76.2	0.0175005	0.0119246		26.7
2012-08-05 10:40:00	80.2	0.0253374	0.0170486		27.3
2012-08-05 10:50:00	82.1	0.0283659	0.0188552		27.6
2012-08-05 11:00:00	84.8	0.0351579	0.0236621		27.8
2012-08-05 11:10:00	85.7	0.0250666	0.016685		27.1
2012-08-05 11:20:00	83.2	0.0249789	0.0171331		26.6
2012-08-05 11:30:00	75	0.0150363	0.0105654		27.2
2012-08-05 11:40:00	72.7	0.013277	0.0092755		27.8
2012-08-05 11:50:00	75.5	0.0201218	0.0135149		27.5
2012-08-05 12:00:00	87.6	0.108756	0.072624		27.3
2012-08-05 12:10:00	80.1	0.0514353	0.0339871		26.8
2012-08-05 12:20:00	82.1	0.0285268	0.0190482		25.5
2012-08-05 12:30:00	82.5	0.0261684	0.0175123		25.5
2012-08-05 12:40:00	78.4	0.0212877	0.0141085		25.5
2012-08-05 12:50:00	73.2	0.0133734	0.00859033		26.7
2012-08-05 13:00:00	72.3	0.0116362	0.00747457		26.2
2012-08-05 13:10:00	71.3	0.0100402	0.00641705		25.5
2012-08-05 13:20:00	70.9	0.00960078	0.00612974		25.9
2012-08-05 13:30:00	70.5	0.00949045	0.00606344		25.8
2012-08-05 13:40:00	71.2	0.00968356	0.00623848		25.7
2012-08-05 13:50:00	82	0.0278057	0.0185974		25.8
2012-08-05 14:00:00	90.3	0.0580005	0.0385096		25.9
2012-08-05 14:10:00	95.4	0.0552391	0.0367001		26
2012-08-05 14:20:00	93.5	0.0573341	0.0382339		25.8
2012-08-05 14:30:00	92	0.0336912	0.0226766		26.7
2012-08-05 14:40:00	88.3	0.0376253	0.0252115		26.6
2012-08-05 14:50:00	90.1	0.0579517	0.0387391		26.2
2012-08-05 15:00:00	90.5	0.051669	0.0345262		25.6
2012-08-05 15:10:00	87.5	0.0368745	0.024407		25.3
2012-08-05 15:20:00	86.7	0.0407484	0.0273722		25.4
2012-08-05 15:30:00	83.3	0.0398647	0.0266083		25.1
2012-08-05 15:40:00	79.2	0.0311167	0.0207637		24.4
2012-08-05 15:50:00	72.1	0.0135009	0.00899616		24.1
2012-08-05 16:00:00	68.1	0.00899779	0.00598653		24
2012-08-05 16:10:00	70.4	0.0161529	0.0107753		23.9
2012-08-05 16:20:00	74.3	0.0455825	0.0304172		24.1
2012-08-05 16:30:00	73.2	0.0261337	0.0172549		24.7
2012-08-05 16:40:00	74.5	0.0242378	0.0159324		25
2012-08-05 16:50:00	76.8	0.0272347	0.0181167		25.3
2012-08-05 17:00:00	82.4	0.0466581	0.030953		25.6
2012-08-05 17:10:00	76.6	0.0166068	0.0110277		25.3
2012-08-05 17:20:00	73.2	0.019074	0.0128938		25.2
2012-08-05 17:30:00	81.6	0.0360463	0.0239539		25.1
2012-08-05 17:40:00	83.5	0.0391486	0.0260402		25.3
2012-08-05 17:50:00	84	0.0353165	0.0234455		25.1
2012-08-05 18:00:00	88.1	0.0554046	0.0369962		24.8
2012-08-05 18:20:00	87.3	0.0484108	0.0319296		24.8
2012-08-05 18:30:00	83.6	0.0329036	0.0216627		24.7
2012-08-05 18:50:00	76.7	0.0349649	0.0237231		24.6
2012-08-05 19:00:00	75.6	0.0194125	0.0135271		24.5
2012-08-05 19:10:00	77	0.0320419	0.021643		24.4
2012-08-05 19:20:00	94.7	0.0494872	0.0327017		24.4
2012-08-05 19:30:00	91.3	0.0412261	0.027377		24.3
2012-08-05 19:40:00	84.9	0.0397117	0.0263199		24.2
2012-08-05 19:50:00	89.1	0.0384918	0.0254622		24.1
2012-08-05 20:00:00	82.1	0.0237735	0.0160905		24.2
2012-08-05 20:10:00	79.1	0.0236962	0.0159679		24.1
2012-08-05 20:20:00	75.3	0.0160955	0.0110116		24.1
2012-08-05 20:30:00	78.8	0.0161781	0.0108193		24
2012-08-05 20:40:00	78.3	0.0118988	0.00795641		24
2012-08-05 20:50:00	78.6	0.0113346	0.00752874		23.9
2012-08-05 21:00:00	75.9	0.0102023	0.00678011		23.9
2012-08-05 21:10:00	73.4	0.0094581	0.00632671		23.7
2012-08-05 21:20:00	73.6	0.00957788	0.00638937		23.9
2012-08-05 21:30:00	74.7	0.00942088	0.0063277		23.8
2012-08-05 21:40:00	85.8	0.0204477	0.013555		23.8
2012-08-05 21:50:00	90	0.0353577	0.0235441		23.6
2012-08-05 22:00:00	88.4	0.0320989	0.0215409		23.6
2012-08-05 22:10:00	85.2	0.0196382	0.0132041		23.8
2012-08-05 22:20:00	78.8	0.0131326	0.00912951		23.8
2012-08-05 22:30:00	78.1	0.0154548	0.0106337		23.8
2012-08-05 22:40:00	75.7	0.0118584	0.00810801		23.6
2012-08-05 22:50:00	75.5	0.0103438	0.00712675		23.4
2012-08-05 23:00:00	81.7	0.0232297	0.0152353		23.3
2012-08-05 23:10:00	78.7	0.0212383	0.0140955		23.4
2012-08-05 23:20:00	86.6	0.0306497	0.0205392		23.3
2012-08-05 23:30:00	88.4	0.0286745	0.0192032		23.2
2012-08-05 23:40:00	82.4	0.0493503	0.0329276		23.4
2012-08-05 23:50:00	79.5	0.0304167	0.0204863		23.6
2012-08-06	82.5	0.056495	0.0376183		23.4
2012-08-06 00:20:00	78.2	0.0338114	0.0225276		23.5
2012-08-06 00:30:00	82.9	0.0283327	0.0189664		23.2
2012-08-06 00:40:00	78.5	0.026047	0.0172262		23.2
2012-08-06 00:50:00	78.7	0.0331568	0.0220849		23.3
2012-08-06 01:00:00	75.9	0.0329631	0.0217726		23.2
2012-08-06 01:10:00	81.5	0.0638531	0.0424315		23.1
2012-08-06 01:20:00	86.3	0.075988	0.0506181		23.3
2012-08-06 01:40:00	95.6	0.0864535	0.0574354		23
2012-08-06 01:50:00	88.7	0.0518261	0.0348241		23.2
2012-08-06 02:00:00	85.4	0.0487767	0.0325316		23.2
2012-08-06 02:10:00	80.9	0.0210605	0.0140855		23
2012-08-06 02:30:00	87.5	0.0643063	0.0425648		22.8
2012-08-06 02:40:00	90.2	0.0544217	0.0363941		23
2012-08-06 03:00:00	87.8	0.0661461	0.0439897		22.7
2012-08-06 03:10:00	81.1	0.0577038	0.038339		22.7
2012-08-06 03:20:00	84.2	0.0545115	0.0363575		22.5
2012-08-06 03:30:00	73.9	0.0168997	0.0113038		22.7
2012-08-06 03:40:00	70.5	0.0102464	0.0066774		22.7
2012-08-06 03:50:00	69.6	0.00971772	0.00633713		22.7
2012-08-06 04:00:00	69.1	0.00756685	0.0049257		22.6
2012-08-06 04:10:00	67.9	0.00503495	0.00325118		22.5
2012-08-06 04:20:00	69.1	0.00725861	0.00472367		22.5
2012-08-06 04:30:00	77.8	0.0236519	0.0156019		22.5
2012-08-06 04:40:00	82.6	0.0501583	0.0334225		22.7
2012-08-06 04:50:00	76.8	0.0227183	0.0151829		22.8
2012-08-06 05:00:00	85.4	0.039053	0.0259922		22.8
2012-08-06 05:10:00	89.1	0.0613515	0.0407598		22.7
2012-08-06 05:20:00	76.2	0.0189139	0.0124393		22.8
2012-08-06 05:30:00	75.1	0.017579	0.0117446		22.8
2012-08-06 05:40:00	72.4	0.0191698	0.0127717		22.7
2012-08-06 06:20:00	93.4	0.0427041	0.0285945		23.3
2012-08-06 06:30:00	99.5	0.0583513	0.0389318		23.5
2012-08-06 06:40:00	100.2	0.0379172	0.0249838		23.7
2012-08-06 06:50:00	96.6	0.0360443	0.0239478		23.8
2012-08-06 07:00:00	89.9	0.0258189	0.0172063		24.5
2012-08-06 07:10:00	79.1	0.0131665	0.00913686		24.6
2012-08-06 07:20:00	76	0.015706	0.0102313		24.6
2012-08-06 07:30:00	71.7	0.0113685	0.00745423		24.6
2012-08-06 07:40:00	74.6	0.0129932	0.0084278		24.3
2012-08-06 07:50:00	73.3	0.00925205	0.00620483		24.2
2012-08-06 08:00:00	74.7	0.0584462	0.039994		24.3
2012-08-06 08:10:00	82.5	0.0489173	0.0329254		25.3
2012-08-06 08:20:00	73.6	0.0167844	0.0115172		25.5
2012-08-06 08:30:00	68.9	0.0143975	0.00988808		25.5
2012-08-06 08:40:00	67.2	0.0142349	0.00986648		25.7
2012-08-06 08:50:00	76.8	0.0301531	0.0202754		26
2012-08-06 09:00:00	78.7	0.0286979	0.018991		26.1
2012-08-06 09:10:00	82.6	0.0306133	0.020269		26.5

## Sheet: JBR5
Time (yyyy/mm/dd hh:mm:ss)	Heart rate (beats/min)	ODBA (g)	VeDBA (g)	The numer of steps (/min)	Ambient temperature (ºC)
2012-08-03 19:00:00	89.3833	0.0605942	0.0429101	5.05	24.5
2012-08-03 19:10:00	85.9833	0.0657121	0.0458174	5.3	24.3
2012-08-03 19:20:00	88.5	0.066575	0.0461489	3	24.1
2012-08-03 19:30:00	86.7	0.0496153	0.0345234	2.225	24.2
2012-08-03 19:40:00	81.1333	0.0387797	0.0267955	1	24.2
2012-08-03 19:50:00	85.8833	0.0409965	0.0284844	2.25	24.1
2012-08-03 20:00:00	88.3333	0.0439591	0.0305202	0.9	24
2012-08-03 20:10:00	72.3833	0.00972216	0.00696943	0.9	23.8
2012-08-03 20:20:00	80.3667	0.031685	0.0221583	2.3	23.6
2012-08-03 20:30:00	90.0167	0.0487214	0.0339473	2.725	23.4
2012-08-03 20:40:00	81.75	0.0326778	0.0225796	1.2	23.4
2012-08-03 20:50:00	71.3667	0.00980711	0.0068982	0.075	23
2012-08-03 21:00:00	69.1	0.00914044	0.00645042	0.575	22.6
2012-08-03 21:10:00	66.3833	0.011229	0.00786337	0.325	22.4
2012-08-03 21:20:00	65.1167	0.00779243	0.00551588	1	22.4
2012-08-03 21:30:00	70.6833	0.034004	0.0235395	5.825	22.4
2012-08-03 21:40:00	87.4333	0.049624	0.0345191	2.575	22.2
2012-08-03 21:50:00	87.6167	0.0563745	0.0389476	2.75	22.1
2012-08-03 22:00:00	82.1167	0.0434128	0.0300557	4.975	22.1
2012-08-03 22:10:00	84.6167	0.0429026	0.0297309	1.275	21.9
2012-08-03 22:20:00	64.5833	0.01117	0.00781787	0.2	21.9
2012-08-03 22:30:00	64.85	0.00763224	0.00538051	0.2	22
2012-08-03 22:40:00	62.8833	0.0076262	0.00535538	0.3	22
2012-08-03 22:50:00	70.95	0.022708	0.0157335	2.125	21.9
2012-08-03 23:00:00	69.7667	0.0267469	0.0185921	1	22
2012-08-03 23:10:00	71.8667	0.028919	0.0201609	1.3	22.1
2012-08-03 23:20:00	72.6333	0.0257892	0.0179554	0.375	22.1
2012-08-03 23:30:00	72.3	0.0243663	0.0168965	0.1	21.8
2012-08-03 23:40:00	72.4167	0.0234735	0.0162797	0.7	21.7
2012-08-03 23:50:00	77.1833	0.0287339	0.0199832	1.425	21.5
2012-08-04	67.9333	0.0153929	0.0107221	0.075	21.6
2012-08-04 00:10:00	66.65	0.0138087	0.00971923	0.95	21.6
2012-08-04 00:20:00	68.5667	0.0282037	0.0195347	3.975	21.9
2012-08-04 00:30:00	75.5167	0.0421788	0.0292017	2.775	21.9
2012-08-04 01:10:00	76.75	0.0771084	0.054381	6.275	21.8
2012-08-04 01:20:00	73.8167	0.0471709	0.0332546	0.1	21.8
2012-08-04 01:30:00	64.9	0.00720552	0.00507537	0.1	21.8
2012-08-04 01:40:00	63.2667	0.00744602	0.0052555	0.2	22
2012-08-04 01:50:00	60.8167	0.00803244	0.00563596	0.1	22.1
2012-08-04 02:00:00	59.55	0.00830018	0.00579582	0.4	22.2
2012-08-04 02:10:00	61.5167	0.0104481	0.00731676	0.4	22.4
2012-08-04 02:20:00	60.55	0.00771312	0.005439	0.325	22.4
2012-08-04 02:30:00	62.1167	0.00839296	0.00588572	0.075	22.4
2012-08-04 02:40:00	62.1333	0.0106561	0.00745217	1.125	22.5
2012-08-04 02:50:00	68.0167	0.0321304	0.0224731	3.85	22.8
2012-08-04 03:00:00	62.5667	0.0172514	0.0120683	1.325	22.7
2012-08-04 03:10:00	65	0.0162955	0.0114623	1	22.4
2012-08-04 03:20:00	62.5667	0.0102747	0.00715779	0.3	22.5
2012-08-04 03:30:00	61.4833	0.0102305	0.00716645	1.3	22.5
2012-08-04 03:40:00	61.7	0.0126607	0.00883964	0.3	22.5
2012-08-04 03:50:00	61.7667	0.00922731	0.00645281	0.325	22.5
2012-08-04 04:00:00	63.0167	0.0119704	0.00832877	0.475	22.6
2012-08-04 04:10:00	61.5	0.0110763	0.00776354	0.825	22.5
2012-08-04 04:20:00	61.6833	0.0123604	0.00865688	1.875	22.4
2012-08-04 04:30:00	72.15	0.0369078	0.0250192	6.6	22.5
2012-08-04 05:10:00	76.3167	0.0601448	0.0414598	7.05	22.2
2012-08-04 05:20:00	66.6833	0.0163803	0.0114672	0.575	22.1
2012-08-04 05:30:00	59.6	0.00852516	0.00602709	0.1	22.1
2012-08-04 05:40:00	58.8833	0.00972325	0.00693498	0.425	22.1
2012-08-04 05:50:00	63.3833	0.0139137	0.00984538	9.75	22.1
2012-08-04 06:10:00	71.7833	0.0603859	0.0415005	3.55	22.4
2012-08-04 06:20:00	71	0.0367145	0.0257696	0.75	22.6
2012-08-04 06:30:00	71.8167	0.0306779	0.0214948	2.9	22.8
2012-08-04 06:40:00	79.65	0.0513284	0.0356813	2.65	23
2012-08-04 06:50:00	82.1333	0.0602712	0.0418825	7.8	23.2
2012-08-04 07:00:00	79.5333	0.0661589	0.0460332	3.4	23.3
2012-08-04 07:10:00	73.3667	0.0396504	0.0275624	1.4	24
2012-08-04 07:20:00	73	0.0327031	0.0229598	1.55	24.1
2012-08-04 07:30:00	77.5	0.0511829	0.0352774	4.675	24
2012-08-04 07:40:00	82.45	0.0442739	0.0308887	6.4	24.3
2012-08-04 07:50:00	84.75	0.0806352	0.0554991	3.825	24.2
2012-08-04 08:00:00	78	0.0855259	0.0585791	11.7	24.3
2012-08-04 08:10:00	68.9333	0.0405018	0.0283631	0.95	24.7
2012-08-04 08:20:00	62.2833	0.0115228	0.00823802	0.5	24.1
2012-08-04 08:30:00	59.9	0.0103779	0.00738381	0.3	24.1
2012-08-04 08:40:00	61.2	0.020645	0.0142626	3.6	24.2
2012-08-04 08:50:00	69.1167	0.0314056	0.0218745	1.4	23.9
2012-08-04 09:00:00	69.3833	0.0325261	0.0226993	1.625	24.1
2012-08-04 09:10:00	69.8	0.0327883	0.0227375	3.7	23.9
2012-08-04 09:20:00	68.4833	0.0310425	0.0212701	0.4	23.9
2012-08-04 09:30:00	61.7167	0.0089363	0.0063709	0.225	23.7
2012-08-04 09:40:00	59.8667	0.0111939	0.00791955	1.075	23.9
2012-08-04 09:50:00	60.4167	0.00973132	0.00684316	0.675	24
2012-08-04 10:00:00	59.35	0.00877776	0.00621458	3.45	24.1
2012-08-04 10:10:00	70.4333	0.0481549	0.0332061	1.2	24.2
2012-08-04 10:20:00	71.2	0.0350797	0.0244451	3.375	24.3
2012-08-04 10:30:00	83.45	0.0510915	0.0354431	3.125	24.7
2012-08-04 10:40:00	78.2333	0.0324098	0.022561	0.65	25.1
2012-08-04 10:50:00	76.25	0.0262834	0.0183746	1.025	26
2012-08-04 11:00:00	77.45	0.0347034	0.0240975	1.9	25.9
2012-08-04 11:10:00	73.7667	0.0198287	0.0140632	0.8	26.4
2012-08-04 11:20:00	67.85	0.0157473	0.0113433	1	26.2
2012-08-04 11:30:00	70.5833	0.0566188	0.0389153	7.1	26.3
2012-08-04 11:40:00	62.35	0.0129091	0.00937112	0.975	26.4
2012-08-04 11:50:00	61.2	0.0135298	0.00956466	0.275	25.6
2012-08-04 12:00:00	61.9	0.0114405	0.00808551	1.075	25.7
2012-08-04 12:10:00	62.2667	0.0157387	0.0111125	0.45	26.6
2012-08-04 12:20:00	62.0667	0.0135081	0.00944371	0	26.2
2012-08-04 12:30:00	56.3333	0.00597083	0.0041125	0	26.1
2012-08-04 12:40:00	58.0333	0.00514703	0.00350542	0	26.3
2012-08-04 12:50:00	57.3	0.00467333	0.00317815	0	26.7
2012-08-04 13:00:00	63.3833	0.00800126	0.00552908	0	25.8
2012-08-04 13:10:00	60.0333	0.00738611	0.00503662	0	25.8
2012-08-04 13:20:00	60.95	0.00764717	0.00530989	4.7	25.8
2012-08-04 14:00:00	81.25	0.0570668	0.0391793	1.9	27.3
2012-08-04 14:10:00	82.1333	0.0384955	0.0268619	1	26.5
2012-08-04 14:20:00	79.8167	0.037376	0.0258651	2.55	25.2
2012-08-04 14:30:00	86.8667	0.0524619	0.0364648	3.45	24.4
2012-08-04 14:40:00	80.7667	0.0420118	0.0291686	3.65	25.1
2012-08-04 15:00:00	79.3667	0.0751761	0.052771	0.775	26.1
2012-08-04 15:10:00	76.45	0.0246467	0.017341	0.75	25.9
2012-08-04 15:20:00	80.2667	0.053926	0.0373753	6.85	26.1
2012-08-04 15:30:00	82.4833	0.0526227	0.0363207	3.95	26.8
2012-08-04 15:40:00	85.9167	0.0442669	0.0305418	2.375	27.2
2012-08-04 15:50:00	80.45	0.0481653	0.0332477	4.225	27
2012-08-04 16:00:00	79.6167	0.0327327	0.0228245	1.075	26.5
2012-08-04 16:10:00	70.6167	0.02395	0.0169011	0.875	26.5
2012-08-04 16:20:00	66.2333	0.0155381	0.0111905	0.6	26.6
2012-08-04 16:30:00	66.05	0.00975316	0.00697623	0.2	26.7
2012-08-04 16:40:00	65.3333	0.0107099	0.00763774	2.9	26.1
2012-08-04 16:50:00	75.55	0.0459305	0.0320815	2.8	24.9
2012-08-04 17:00:00	83.1333	0.0414736	0.0289171	1.75	25.3
2012-08-04 17:10:00	73.1167	0.0335479	0.0233795	1.675	25.6
2012-08-04 17:20:00	73.65	0.0361332	0.0251669	1.575	26
2012-08-04 17:30:00	71.3167	0.0349816	0.0243597	1.9	26.2
2012-08-04 17:40:00	77.9167	0.0538245	0.0373393	3.575	26.3
2012-08-04 17:50:00	80.2833	0.0349499	0.0242157	2.625	25.8
2012-08-04 18:00:00	74.1667	0.035942	0.0248127	4.9	24.9
2012-08-04 18:10:00	76.7833	0.04971	0.0339084	4.15	24.8
2012-08-04 18:20:00	74.0333	0.0500951	0.0346815	1.55	24.5
2012-08-04 18:30:00	66.1333	0.0096072	0.00677788	0.8	24.5
2012-08-04 18:40:00	64.25	0.0178211	0.0125177	1.725	24.5
2012-08-04 18:50:00	61.5833	0.00994493	0.00696023	0.575	24.5
2012-08-04 19:00:00	62.0333	0.0086982	0.00610467	1.325	24.3
2012-08-04 19:10:00	63.0667	0.0177713	0.0123359	2.8	24
2012-08-04 19:20:00	64.2833	0.0236418	0.016539	3.375	23.9
2012-08-04 19:30:00	64.5333	0.020911	0.0143177	0.9	23.4
2012-08-04 19:40:00	68.7833	0.0232938	0.0161913	5.925	23.3
2012-08-04 19:50:00	77.3833	0.0649399	0.0445523	5.775	23.3
2012-08-04 20:00:00	65.8167	0.0207405	0.014388	1.375	23.1
2012-08-04 20:10:00	65.25	0.0178741	0.0123814	2.425	23
2012-08-04 20:20:00	64.45	0.0140261	0.00975083	1.2	23.3
2012-08-04 20:30:00	64.1833	0.0154095	0.0106478	0	23.2
2012-08-04 20:40:00	61.2	0.00896937	0.00634733	0	23.2
2012-08-04 20:50:00	59.0167	0.00504947	0.00353004	0	23.4
2012-08-04 21:00:00	59.1	0.00431447	0.00295383	0	23.2
2012-08-04 21:10:00	60.6667	0.00468721	0.00319226	0	23.2
2012-08-04 21:20:00	60.2333	0.0041204	0.00280102	0	23.3
2012-08-04 21:30:00	62.8	0.00732763	0.00495604	0	23.3
2012-08-04 21:40:00	62.6167	0.00751771	0.00504409	0	23.1
2012-08-04 21:50:00	63.3333	0.00950446	0.00650563	0	23
2012-08-04 22:00:00	61.5667	0.00715982	0.00491631	0	22.9
2012-08-04 22:10:00	63.1167	0.00661029	0.00446688	0	23
2012-08-04 22:20:00	64.7833	0.00828531	0.00563149	0	22.9
2012-08-04 22:30:00	58.85	0.00484109	0.00334579	0	22.8
2012-08-04 22:40:00	63.2	0.00877401	0.00607694	0	22.9
2012-08-04 22:50:00	66.0667	0.0109967	0.00753171	0	23
2012-08-04 23:00:00	61.5333	0.00817904	0.00577892	0	22.9
2012-08-04 23:10:00	60.45	0.00866539	0.00619481	0	22.7
2012-08-04 23:20:00	61.45	0.00586243	0.00414144	0	22.6
2012-08-04 23:30:00	57.9	0.00543433	0.00369436	0	22.9
2012-08-04 23:40:00	59.1667	0.00517838	0.00356986	0	23
2012-08-05	68.8833	0.0173205	0.0121469	0.325	22.9
2012-08-05 00:10:00	73.3333	0.0272112	0.0188457	7.2	22.8
2012-08-05 00:20:00	81.35	0.0565541	0.0393304	6.4	22.8
2012-08-05 00:40:00	74.0167	0.0322807	0.0225732	1.75	22.8
2012-08-05 00:50:00	70.5667	0.0340792	0.0236762	2.05	22.8
2012-08-05 01:00:00	72.8333	0.0354577	0.0246143	1.275	22.9
2012-08-05 01:10:00	74.8167	0.0257993	0.0179785	1.025	23
2012-08-05 01:20:00	70.9	0.0267337	0.0185661	1.05	23
2012-08-05 01:30:00	67.5333	0.0238096	0.0164984	0.5	23
2012-08-05 01:40:00	66.6833	0.0282264	0.0196321	2.7	23
2012-08-05 01:50:00	67.45	0.0272774	0.0190211	0	22.9
2012-08-05 02:00:00	60.9	0.00564541	0.00391701	0	22.9
2012-08-05 02:10:00	61.6833	0.00722703	0.00510209	0	23
2012-08-05 02:20:00	61.1167	0.00791753	0.00556478	0	23.2
2012-08-05 02:30:00	61.5667	0.00714136	0.00506071	0	23.2
2012-08-05 02:40:00	61.8	0.00784575	0.0054905	0	23.4
2012-08-05 02:50:00	60.2167	0.00822189	0.00574439	0	23.3
2012-08-05 03:00:00	59.0667	0.00550095	0.00376272	0	23
2012-08-05 03:10:00	57.5167	0.00654036	0.00448754	0	22.9
2012-08-05 03:20:00	56.8333	0.00569439	0.00383191	0	22.9
2012-08-05 03:30:00	58.9167	0.0063555	0.0045049	0.025	22.9
2012-08-05 03:40:00	67.7	0.0208462	0.0145886	1.925	22.9
2012-08-05 03:50:00	63.5833	0.0186686	0.0130361	1.9	23.1
2012-08-05 04:00:00	65.1833	0.0368412	0.0254834	2.025	23.1
2012-08-05 04:10:00	59.45	0.0110047	0.00774592	0.625	23.1
2012-08-05 04:20:00	59.4333	0.00905714	0.00640659	0.425	23.1
2012-08-05 04:30:00	59.8833	0.0128529	0.00894985	0.475	23
2012-08-05 04:40:00	58.7167	0.00847554	0.00595315	0.4	23.1
2012-08-05 04:50:00	58.0167	0.00818059	0.00569497	0.2	23.1
2012-08-05 05:00:00	56.7	0.00948164	0.00668405	0.6	23.1
2012-08-05 05:10:00	54.8	0.00785804	0.00549695	0.4	23.1
2012-08-05 05:20:00	53.1167	0.00738892	0.00521889	0.325	23.1
2012-08-05 05:30:00	53.8167	0.00772094	0.0054235	0.875	23.1
2012-08-05 05:40:00	61.7833	0.0312764	0.0215499	8.725	23.2
2012-08-05 06:00:00	75.8167	0.0521722	0.0360457	3.125	23.2
2012-08-05 06:10:00	61.2833	0.0332677	0.0234678	1.3	23.3
2012-08-05 06:20:00	62.9167	0.0273582	0.0191535	1.525	23.4
2012-08-05 06:30:00	66.3833	0.0378904	0.0264194	2.475	23.4
2012-08-05 06:40:00	69.5167	0.0389727	0.0270913	2.375	23.5
2012-08-05 06:50:00	71.2	0.0418982	0.0292195	1.775	23.7
2012-08-05 07:00:00	68.1	0.0301058	0.0210965	2.225	23.8
2012-08-05 07:10:00	69.8	0.0423326	0.0293343	2.125	23.8
2012-08-05 07:20:00	69.8667	0.0594887	0.0411864	7	23.7
2012-08-05 07:30:00	70.3	0.0381469	0.0264927	1.1	23.8
2012-08-05 07:40:00	66.25	0.0311538	0.0218334	1.25	23.9
2012-08-05 07:50:00	70.3	0.0375706	0.0260341	2.175	24.1
2012-08-05 08:00:00	75.5	0.041926	0.0288158	2.825	24.5
2012-08-05 08:30:00	69.8	0.0145167	0.0104385	0.825	25.1
2012-08-05 08:40:00	71.3667	0.0101364	0.00729642	0.3	25
2012-08-05 08:50:00	65.4833	0.0103416	0.0075317	6.225	25.5
2012-08-05 09:10:00	85.7167	0.120364	0.0825454	11.5	25.2
2012-08-05 09:20:00	81.9667	0.0894972	0.061147	4.05	26.1
2012-08-05 09:30:00	70.65	0.028047	0.0193936	1.5	25.8
2012-08-05 09:40:00	63.45	0.019644	0.0138957	0.325	25.8
2012-08-05 09:50:00	63.1667	0.0249744	0.0176436	2.15	26.3
2012-08-05 10:00:00	69.8833	0.0409091	0.0288778	4.1	26.3
2012-08-05 10:10:00	65.8833	0.053657	0.0367009	5.35	25.6
2012-08-05 10:20:00	68.6667	0.0379313	0.026656	1.3	25.9
2012-08-05 10:30:00	75.95	0.0338931	0.0237327	4.15	26.7
2012-08-05 10:40:00	82.7167	0.0506693	0.0352382	1.425	27.3
2012-08-05 10:50:00	79.1333	0.0379472	0.0266016	2.125	27.6
2012-08-05 11:00:00	81.8333	0.0384247	0.02676	1.625	27.8
2012-08-05 11:10:00	83.05	0.0363392	0.0253547	0.875	27.1
2012-08-05 11:20:00	69.2667	0.0189821	0.0135084	1.4	26.6
2012-08-05 11:30:00	64.2167	0.0161583	0.0114684	0.275	27.2
2012-08-05 11:40:00	62.0167	0.0155451	0.011151	4.1	27.8
2012-08-05 11:50:00	74.9667	0.0834592	0.0578733	10.1	27.5
2012-08-05 12:00:00	76.6333	0.0515502	0.0352903	0.95	27.3
2012-08-05 12:10:00	75.1	0.0330384	0.0229058	0.7	26.8
2012-08-05 12:20:00	70.1	0.0318002	0.0222447	1.125	25.5
2012-08-05 12:30:00	71	0.0302342	0.0212091	1.15	25.5
2012-08-05 12:40:00	61.1667	0.0116833	0.00828865	0.4	25.5
2012-08-05 12:50:00	61.6167	0.0103005	0.00730448	1.025	26.7
2012-08-05 13:00:00	63.1167	0.0150606	0.0106807	0.95	26.2
2012-08-05 13:10:00	61.1667	0.00946522	0.00661168	0	25.5
2012-08-05 13:20:00	56.45	0.00456376	0.00314286	0	25.9
2012-08-05 13:30:00	60.9833	0.00927116	0.00633725	0	25.8
2012-08-05 13:40:00	59.4333	0.00882725	0.00602291	0	25.7
2012-08-05 13:50:00	63.05	0.0104226	0.00728523	8.15	25.8
2012-08-05 14:00:00	79.6	0.0845607	0.0578743	3.175	25.9
2012-08-05 14:10:00	77.55	0.0324903	0.0226819	2.125	26
2012-08-05 14:20:00	82.5167	0.048729	0.0339808	2.85	25.8
2012-08-05 14:30:00	85.6667	0.0363502	0.0255213	1.45	26.7
2012-08-05 14:40:00	85.1167	0.0381434	0.0267294	1.5	26.6
2012-08-05 14:50:00	78.4667	0.0270317	0.0189293	0.95	26.2
2012-08-05 15:00:00	77.3	0.0364994	0.0253454	3.05	25.6
2012-08-05 15:10:00	79.2833	0.032422	0.0225679	0.7	25.3
2012-08-05 15:20:00	73.6333	0.028297	0.0198522	2.2	25.4
2012-08-05 15:30:00	70.8167	0.0301821	0.0210133	2.4	25.1
2012-08-05 15:40:00	73.6833	0.0376484	0.0261857	3.875	24.4
2012-08-05 15:50:00	73.5	0.043827	0.0304067	3.6	24.1
2012-08-05 16:00:00	71.05	0.0486844	0.0335717	1.8	24
2012-08-05 16:10:00	76.8	0.0401416	0.0276223	1.575	23.9
2012-08-05 16:20:00	66.4	0.0184999	0.0129407	0.425	24.1
2012-08-05 16:30:00	62.1	0.0108254	0.00754733	0.675	24.7
2012-08-05 16:40:00	62.2167	0.0113459	0.00796095	1.325	25
2012-08-05 16:50:00	63.3	0.0171101	0.0118201	1.425	25.3
2012-08-05 17:00:00	76.95	0.0323281	0.0224886	2.225	25.6
2012-08-05 17:10:00	78.3	0.0326087	0.022721	1.275	25.3
2012-08-05 17:20:00	73	0.0374911	0.0261704	3.85	25.2
2012-08-05 17:30:00	79.3667	0.0404275	0.0278109	2.1	25.1
2012-08-05 17:40:00	76.0667	0.0329644	0.0230884	0.925	25.3
2012-08-05 17:50:00	75.3833	0.0310689	0.0217639	2.975	25.1
2012-08-05 18:00:00	79.3833	0.0467117	0.0325415	4.425	24.8
2012-08-05 18:10:00	79.25	0.0462242	0.0321042	4.025	24.8
2012-08-05 18:20:00	80.8167	0.0477312	0.0327303	1.6	24.8
2012-08-05 18:30:00	75.9333	0.0443793	0.0310264	3.55	24.7
2012-08-05 18:50:00	69.3167	0.025859	0.0181773	0.7	24.6
2012-08-05 19:00:00	65.4	0.0128768	0.00923958	0.6	24.5
2012-08-05 19:10:00	65.0833	0.0114038	0.00812361	0.975	24.4
2012-08-05 19:20:00	66.4	0.0179491	0.0125957	1.45	24.4
2012-08-05 19:30:00	64.0167	0.0183009	0.0128124	2.9	24.3
2012-08-05 19:40:00	69.2667	0.0408096	0.0280821	13.9	24.2
2012-08-05 20:00:00	60.05	0.00506363	0.00350104	0	24.2
2012-08-05 20:10:00	64.2167	0.00731057	0.00511581	0	24.1
2012-08-05 20:20:00	64.3667	0.0075184	0.00524529	0	24.1
2012-08-05 20:30:00	62.75	0.00813515	0.00569727	0	24
2012-08-05 20:40:00	62.9	0.00703257	0.00496682	0	24
2012-08-05 20:50:00	63.3833	0.00904941	0.00634777	0	23.9
2012-08-05 21:00:00	62.2	0.00647251	0.00451771	0	23.9
2012-08-05 21:10:00	61.9167	0.0044148	0.00302317	0	23.7
2012-08-05 21:20:00	62.05	0.00376481	0.00256136	0	23.9
2012-08-05 21:30:00	64.15	0.00820854	0.00580425	0	23.8
2012-08-05 21:40:00	64.1167	0.00894412	0.00631761	0	23.8
2012-08-05 21:50:00	65.4667	0.00877354	0.00629778	0.225	23.6
2012-08-05 22:00:00	76.9333	0.0212396	0.0149572	1.1	23.6
2012-08-05 22:10:00	72.4833	0.0189904	0.0133155	1.175	23.8
2012-08-05 22:20:00	74.8833	0.0194728	0.0137276	0.9	23.8
2012-08-05 22:30:00	72.2	0.0168763	0.0119465	0.625	23.8
2012-08-05 22:40:00	79.3167	0.0264731	0.0183652	0.875	23.6
2012-08-05 22:50:00	70.8667	0.0147694	0.0103739	0	23.4
2012-08-05 23:00:00	62.8667	0.00641808	0.00449227	0	23.3
2012-08-05 23:10:00	61.4167	0.00688316	0.00486922	0	23.4
2012-08-05 23:20:00	60.25	0.00546098	0.0038406	0	23.3
2012-08-05 23:30:00	59.0167	0.00449906	0.00313683	0	23.2
2012-08-05 23:40:00	59.1167	0.00330651	0.00228984	0	23.4
2012-08-05 23:50:00	60.5833	0.00697818	0.00485367	0	23.6
2012-08-06	66.35	0.0127256	0.00882403	2.225	23.4
2012-08-06 00:10:00	71.15	0.0403468	0.0279964	6.175	23.5
2012-08-06 00:20:00	82.8333	0.0597108	0.0418014	1.625	23.5
2012-08-06 00:30:00	84.8	0.0363301	0.0253373	1.525	23.2
2012-08-06 00:40:00	78.4833	0.0361129	0.0251605	1.375	23.2
2012-08-06 00:50:00	75.9	0.0320201	0.0223304	1.075	23.3
2012-08-06 01:00:00	72.6167	0.0298526	0.0209475	1.1	23.2
2012-08-06 01:10:00	72.7	0.0439847	0.0304751	6.95	23.1
2012-08-06 01:20:00	72.4833	0.0640242	0.044477	2.375	23.3
2012-08-06 01:30:00	69.1333	0.0397697	0.0273105	3.2	23.2
2012-08-06 01:40:00	70.1167	0.0322388	0.0222458	1.625	23
2012-08-06 01:50:00	65.8667	0.023316	0.0162275	0.55	23.2
2012-08-06 02:00:00	61.9667	0.00932786	0.00655493	1.1	23.2
2012-08-06 02:10:00	61.7333	0.010236	0.00720502	1.5	23
2012-08-06 02:20:00	60.8333	0.0169237	0.0116951	0.425	22.6
2012-08-06 02:30:00	59.6833	0.013578	0.00940377	1.1	22.8
2012-08-06 02:40:00	59.3	0.0109971	0.00764804	0.975	23
2012-08-06 02:50:00	59.05	0.00861222	0.00606493	2.8	22.6
2012-08-06 03:00:00	63.6833	0.0397076	0.0278393	4.5	22.7
2012-08-06 03:10:00	57.1833	0.0153384	0.0107391	0.725	22.7
2012-08-06 03:20:00	56.6667	0.01319	0.00915864	0.875	22.5
2012-08-06 03:30:00	58.4167	0.0096958	0.00674806	1.1	22.7
2012-08-06 03:40:00	60.5833	0.0156027	0.0109497	1.2	22.7
2012-08-06 03:50:00	62.65	0.0134717	0.00962386	0	22.7
2012-08-06 04:00:00	59.1667	0.00627345	0.00465674	0	22.6
2012-08-06 04:10:00	55.85	0.00404322	0.00288184	0	22.5
2012-08-06 04:20:00	53.55	0.00363033	0.0025954	0	22.5
2012-08-06 04:30:00	54.8333	0.00451573	0.00322732	0	22.5
2012-08-06 04:40:00	57.3833	0.00566413	0.00415788	0	22.7
2012-08-06 04:50:00	62.1667	0.00878282	0.00642446	0	22.8
2012-08-06 05:00:00	57.4667	0.00758417	0.00557387	0	22.8
2012-08-06 05:10:00	57.9	0.00787427	0.00585568	0	22.7
2012-08-06 05:20:00	57.2167	0.00601088	0.00432854	0	22.8
2012-08-06 05:30:00	59.4333	0.00789699	0.00565676	0	22.8
2012-08-06 05:40:00	63.4833	0.0251719	0.0175071	3.25	22.7
2012-08-06 05:50:00	62.3333	0.0320302	0.0219962	13.7	22.6
2012-08-06 06:10:00	78.7	0.0815756	0.0561971	2.6	23
2012-08-06 06:20:00	68.4167	0.037674	0.0263052	2.325	23.3
2012-08-06 06:30:00	67.1	0.0344317	0.0240511	0.625	23.5
2012-08-06 06:40:00	59.8667	0.018126	0.0126415	0.55	23.7
2012-08-06 06:50:00	62.1667	0.0198517	0.0139188	0	23.8
2012-08-06 07:00:00	54.4667	0.0056513	0.00402872	0	24.5
2012-08-06 07:10:00	57.5667	0.00614968	0.00442205	0	24.6
2012-08-06 07:20:00	58.4	0.00940556	0.00687505	0.875	24.6
2012-08-06 07:30:00	63.2833	0.0305473	0.021166	2.225	24.6
2012-08-06 07:40:00	65.65	0.0360641	0.0249981	1.625	24.3
2012-08-06 07:50:00	69.7	0.0353956	0.0245792	1.85	24.2
2012-08-06 08:00:00	70.8333	0.0497197	0.0343982	12.525	24.3
2012-08-06 08:10:00	68.3667	0.0908265	0.0644312	0.625	25.3
2012-08-06 08:20:00	63.5	0.0304839	0.0215801	2.825	25.5
2012-08-06 08:30:00	66.0833	0.0321535	0.022363	1.85	25.5
2012-08-06 08:40:00	72.25	0.0351046	0.024514	3.425	25.7
2012-08-06 08:50:00	72.85	0.0535336	0.0374459	1.7	26
2012-08-06 09:00:00	64.9833	0.0345973	0.0241994	1.525	26.1
2012-08-06 09:10:00	65.05	0.0309515	0.0215128	1.25	26.5

## Sheet: SA1
Time (yyyy/mm/dd hh:mm:ss)	Heart rate (beats/min)	ODBA (g)	VeDBA (g)	The numer of steps (/min)	Ambient temperature (ºC)
2011-06-17 18:00:00	123.533	0.161383	0.109479	28.325	25.4
2011-06-17 18:10:00	126.113	0.180784	0.121653	28.8833	25.3
2011-06-17 18:20:00	109.72	0.12498	0.0859267	16.9667	25.4
2011-06-17 18:30:00	112.173	0.131253	0.0889207	23.5833	25.2
2011-06-17 18:40:00	110.567	0.109082	0.073638	17.5	25.2
2011-06-17 18:50:00	106.853	0.107187	0.0715607	20.8833	25
2011-06-17 19:00:00	103.867	0.0917582	0.0615101	14.7833	24.7
2011-06-17 19:10:00	98.68	0.0606122	0.0409482	11.625	24.7
2011-06-17 19:20:00	100.153	0.0716193	0.0480572	11.275	24.7
2011-06-17 19:30:00	100.72	0.0628621	0.0423667	10.7667	24.5
2011-06-17 19:40:00	90.4467	0.027951	0.0189376	4.16667	24.4
2011-06-17 19:50:00	88.96	0.0313875	0.0211585	5.19167	24.3
2011-06-17 20:00:00	95.6	0.0502747	0.0340568	11	24
2011-06-17 20:10:00	91.2867	0.0400329	0.0269721	7.6	23.8
2011-06-17 20:20:00	87.2867	0.0188113	0.0126354	2.68333	23.7
2011-06-17 20:30:00	96.08	0.0464855	0.0313689	6.13333	23.5
2011-06-17 20:40:00	88.58	0.02374	0.0159826	4.2	23.5
2011-06-17 20:50:00	89.3133	0.0135038	0.00922483	2.6	23.4
2011-06-17 21:00:00	90.0667	0.0220793	0.0148867	3.41667	23.3
2011-06-17 21:10:00	88.6	0.0237216	0.0159483	3.375	23.3
2011-06-17 21:20:00	86.9467	0.0203526	0.0138448	5.06667	23.2
2011-06-17 21:30:00	90.6667	0.0424966	0.0285545	6.8	23.2
2011-06-17 21:40:00	98.48	0.047502	0.0321295	8.79167	23.1
2011-06-17 21:50:00	89.7	0.0257485	0.017387	3.53333	23
2011-06-17 22:00:00	88.0267	0.0251759	0.017057	3.40833	23
2011-06-17 22:10:00	81.8533	0.00976206	0.00660546	1.20833	22.9
2011-06-17 22:20:00	84.3267	0.0218248	0.0147859	4.75	22.8
2011-06-17 22:30:00	91.9867	0.0541781	0.0366568	12.5167	22.7
2011-06-17 22:40:00	90.2333	0.0370731	0.0248556	5.71667	22.6
2011-06-17 22:50:00	88.3467	0.0161889	0.0109271	0.6	22.6
2011-06-17 23:00:00	81.9533	0.0084295	0.00562109	1.775	22.6
2011-06-17 23:10:00	88.3067	0.0308496	0.0207659	4.25	22.5
2011-06-17 23:20:00	91.6733	0.0274475	0.0185476	5.08333	22.5
2011-06-17 23:30:00	91.0467	0.0281231	0.0190054	4.90833	22.5
2011-06-17 23:40:00	87.72	0.0217007	0.0146967	2.18333	22.5
2011-06-18	87.9333	0.0308894	0.0208237	5.55	22.4
2011-06-18 00:10:00	102.753	0.0586493	0.0400024	6.725	22.4
2011-06-18 00:20:00	93.7933	0.0350461	0.0236606	6.775	22.3
2011-06-18 00:30:00	86.38	0.0145576	0.00980691	1.71667	22.3
2011-06-18 00:40:00	91.5067	0.0362675	0.0244571	6.65	22.1
2011-06-18 00:50:00	92.8467	0.0221414	0.0149106	3.53333	22.1
2011-06-18 01:00:00	84.18	0.0152558	0.0103367	0.666667	22.1
2011-06-18 01:10:00	72.26	0.00252393	0.0017456	0	21.9
2011-06-18 01:20:00	70.4467	0.00236096	0.00162336	0	21.8
2011-06-18 01:30:00	69.7067	0.00282084	0.00196967	0	21.8
2011-06-18 01:40:00	72.3867	0.00488316	0.00347167	0.175	21.7
2011-06-18 01:50:00	92.2467	0.0292807	0.0198552	5.225	21.8
2011-06-18 02:00:00	88.3733	0.0207964	0.0141269	4.125	21.7
2011-06-18 02:10:00	91.8267	0.0396385	0.026682	6.6	21.5
2011-06-18 02:20:00	87.22	0.0174465	0.0117969	2.575	21.4
2011-06-18 02:30:00	87.26	0.0307142	0.020588	9.3	21.3
2011-06-18 02:40:00	87.3867	0.0306464	0.0205056	6.1	21.5
2011-06-18 02:50:00	87.6667	0.0302362	0.0202982	3.1	21.7
2011-06-18 03:00:00	82.2933	0.0220307	0.0148445	5.41667	21.8
2011-06-18 03:10:00	94.0667	0.0339325	0.0227218	4.98333	21.7
2011-06-18 03:20:00	92.1533	0.0317819	0.0213406	6.025	21.6
2011-06-18 03:30:00	86.7867	0.0216112	0.0145307	3.175	21.7
2011-06-18 03:40:00	80.4867	0.00661298	0.00441182	0.8	21.7
2011-06-18 03:50:00	80.92	0.0110539	0.00747565	3.41667	21.7
2011-06-18 04:00:00	85.6267	0.029721	0.020003	3.575	21.7
2011-06-18 04:10:00	88.6267	0.0267443	0.0181222	5.19167	21.6
2011-06-18 04:20:00	92.3467	0.0358486	0.0240782	6.325	21.6
2011-06-18 04:30:00	88.24	0.0183446	0.0124808	1.9	21.6
2011-06-18 04:40:00	86.3933	0.0315736	0.0211476	8.79167	21.6
2011-06-18 04:50:00	85.8667	0.0293182	0.0197833	2.8	21.5
2011-06-18 05:00:00	80.6333	0.0167185	0.0111481	3.8	21.5
2011-06-18 05:10:00	83.3867	0.0348949	0.0233659	6.8	21.6
2011-06-18 05:20:00	84.46	0.0312926	0.0209715	4.75	21.5
2011-06-18 05:30:00	84.82	0.0234078	0.0158259	4.55	21.6
2011-06-18 05:40:00	86.5867	0.0366643	0.0245602	7.11667	21.7
2011-06-18 05:50:00	86.72	0.0231731	0.0156871	4.38333	21.7
2011-06-18 06:00:00	84.6867	0.0122905	0.00821238	2.14167	21.7
2011-06-18 06:10:00	86.0867	0.0314088	0.0210169	6.225	21.7
2011-06-18 06:20:00	85.8733	0.0288192	0.0194115	7.44167	21.8
2011-06-18 06:30:00	86.38	0.033757	0.0225515	4.4	21.9
2011-06-18 06:40:00	83	0.0220744	0.0148989	3.73333	22
2011-06-18 06:50:00	85.14	0.0215827	0.0144775	3.15833	21.9
2011-06-18 07:00:00	83.3	0.0151999	0.0101613	3.2	21.3
2011-06-18 07:10:00	83.16	0.0143064	0.00970764	1.69167	21.4
2011-06-18 07:20:00	88.2533	0.0247781	0.0167617	3.20833	21.5
2011-06-18 07:30:00	86.0333	0.0187464	0.0126989	1.1	21.5
2011-06-18 07:40:00	78.3267	0.0107529	0.00724944	1.60833	21.5
2011-06-18 07:50:00	91.3333	0.0192538	0.0131315	0.991667	21.6
2011-06-18 08:00:00	80.1067	0.00664441	0.00464209	0	21.7
2011-06-18 08:10:00	78.88	0.00584655	0.004083	0	21.5
2011-06-18 08:20:00	72.5	0.00320574	0.00223027	0	21.4
2011-06-18 08:30:00	81.58	0.0232844	0.0156012	7.01667	21.3
2011-06-18 08:40:00	90.6333	0.0288454	0.0193017	1.68333	21.4
2011-06-18 08:50:00	82.16	0.00653789	0.00436804	1	21.3
2011-06-18 09:00:00	85.0333	0.0188285	0.0128329	1	21.2
2011-06-18 09:10:00	86.8067	0.0152579	0.0104257	2.00833	21.4
2011-06-18 09:20:00	82.7467	0.00859821	0.00575949	1.3	21.4
2011-06-18 09:30:00	80.8533	0.0124721	0.00850735	1.60833	21.6
2011-06-18 09:40:00	91.3133	0.028168	0.0190282	2.78333	21.6
2011-06-18 09:50:00	96	0.0221516	0.0151183	3.04167	21.9
2011-06-18 10:00:00	95.8067	0.0364697	0.0247942	5.06667	22.1
2011-06-18 10:10:00	87.1667	0.0159976	0.0110347	2.29167	22
2011-06-18 10:20:00	93.6533	0.0275299	0.0186503	3.1	22.1
2011-06-18 10:30:00	106.147	0.0563655	0.0381766	6.3	22.2
2011-06-18 10:40:00	85.76	0.0200956	0.0135475	3.31667	22.3
2011-06-18 10:50:00	87.4333	0.019618	0.0132619	2.40833	22.3
2011-06-18 11:00:00	85.72	0.0190134	0.0128959	0.883333	22.4
2011-06-18 11:10:00	85.6	0.0173097	0.0116835	1.63333	22.6
2011-06-18 11:20:00	86.2933	0.0160408	0.0108384	1.35833	22.5
2011-06-18 11:30:00	86.0267	0.0131502	0.00896873	1.70833	22.7
2011-06-18 11:40:00	89.3	0.0292135	0.0199445	4.15	22.6
2011-06-18 11:50:00	92.4267	0.0321163	0.021753	3.44167	22.6
2011-06-18 12:00:00	85.56	0.0155555	0.0105899	0.825	22.4
2011-06-18 12:10:00	82.3733	0.0141534	0.00955832	1.88333	22.2
2011-06-18 12:20:00	82.5467	0.0153426	0.0103149	1.10833	22
2011-06-18 12:30:00	84.5867	0.0189991	0.0127129	2.09167	21.8
2011-06-18 12:40:00	80.3333	0.0123293	0.00831509	0.791667	21.7
2011-06-18 12:50:00	67.56	0.00208125	0.0014405	0	21.5
2011-06-18 13:00:00	67.6933	0.00253794	0.00179496	0	21.6
2011-06-18 13:10:00	65.06	0.00267048	0.0018628	0	21.5
2011-06-18 13:20:00	66.64	0.0023821	0.00166288	0	21.6
2011-06-18 13:30:00	83.1733	0.0138979	0.00931846	0.808333	21.8
2011-06-18 13:40:00	93.54	0.0174227	0.0116134	1.9	22.1
2011-06-18 13:50:00	94.7533	0.0214487	0.0143367	1.73333	21.9
2011-06-18 14:00:00	91.4933	0.0169913	0.0113767	1.96667	22.1
2011-06-18 14:10:00	86.44	0.0147063	0.00981024	1.09167	22.2
2011-06-18 14:20:00	88.2933	0.0174191	0.01168	1.1	22.1
2011-06-18 14:30:00	96.7733	0.0329545	0.0221375	5.14167	22.3
2011-06-18 14:40:00	90.7133	0.0145812	0.00977522	0.858333	22.4
2011-06-18 14:50:00	91.7	0.0180498	0.0121376	1.03333	22.8
2011-06-18 15:00:00	92.04	0.0227734	0.0154045	0.975	23.2
2011-06-18 15:10:00	94.8533	0.029292	0.0197583	2.00833	23.1
2011-06-18 15:20:00	92.24	0.0214872	0.0145019	1.9	23.5
2011-06-18 15:30:00	91.3533	0.0220123	0.0149159	1.58333	23.3
2011-06-18 15:40:00	75.4133	0.00197903	0.00133048	0	23.4
2011-06-18 15:50:00	88.44	0.0148796	0.0101988	1.70833	23.3
2011-06-18 16:00:00	90.92	0.0200722	0.0135114	2.025	23.5
2011-06-18 16:10:00	95.9267	0.0284848	0.0191296	2.875	23.5
2011-06-18 16:20:00	94.8867	0.0204147	0.0137031	2.99167	23.4
2011-06-18 16:30:00	93.74	0.0289513	0.0196099	0.5	23.3
2011-06-18 16:40:00	76.1	0.00485191	0.00335905	0	23.4
2011-06-18 16:50:00	69.6	0.0019202	0.00130478	0	23.4
2011-06-18 17:00:00	68.76	0.00214828	0.0014703	0	23.3
2011-06-18 17:10:00	86.2467	0.0308117	0.0207293	4.90833	23.3
2011-06-18 17:20:00	105.773	0.0568018	0.0381336	8.44167	23.1
2011-06-18 17:30:00	105.527	0.0616315	0.0411236	4.46667	23.1
2011-06-18 17:40:00	112.82	0.0681462	0.0458818	3.925	22.8
2011-06-18 17:50:00	115.6	0.0705352	0.0479125	4.175	22.4
2011-06-18 18:00:00	117.76	0.0636608	0.0428407	1.49167	22.2
2011-06-18 18:10:00	120.433	0.0617024	0.0413605	2.01667	22
2011-06-18 18:20:00	119.973	0.0596962	0.0403305	4.25833	22.2
2011-06-18 18:30:00	131.94	0.0793253	0.0538454	5.60833	22.1
2011-06-18 18:40:00	116.54	0.0404631	0.0273821	4.10833	21.9
2011-06-18 18:50:00	112.973	0.0254938	0.017277	1.2	21.8
2011-06-18 19:00:00	113.56	0.019003	0.012862	2.04167	21.7
2011-06-18 19:10:00	106.387	0.0175624	0.0120536	1.25833	21.7
2011-06-18 19:20:00	88.66	0.00315073	0.00219794	0	21.6
2011-06-18 19:30:00	84.7	0.00299396	0.00207972	0	21.7
2011-06-18 19:40:00	83.2067	0.00302547	0.00209028	0	21.6
2011-06-18 19:50:00	93.9133	0.0196532	0.0134007	1.425	21.5
2011-06-18 20:00:00	100.833	0.01406	0.00932011	0.5	21.6
2011-06-18 20:10:00	96.66	0.0149824	0.0102329	0.575	21.6
2011-06-18 20:20:00	79.52	0.00345161	0.00238084	0	21.6
2011-06-18 20:30:00	76.74	0.00326375	0.0022562	0	21.5
2011-06-18 20:40:00	78.8333	0.0069985	0.00475368	0.725	21.7
2011-06-18 20:50:00	93.2333	0.0164422	0.011074	1.55833	21.6
2011-06-18 21:00:00	96.6867	0.0303883	0.0205751	4.51667	21.5
2011-06-18 21:10:00	105.1	0.0228463	0.0153187	2	21.4
2011-06-18 21:20:00	99.3667	0.0165149	0.0111592	1.10833	21.3
2011-06-18 21:30:00	104.4	0.0231544	0.0155495	2.09167	21.3
2011-06-18 21:40:00	87.6267	0.00929548	0.00637132	0	21.3
2011-06-18 21:50:00	77.8	0.00243579	0.001684	0	21.4
2011-06-18 22:00:00	76.16	0.002674	0.00185904	0	21.1
2011-06-18 22:10:00	76.2467	0.0033408	0.00237027	0	21.3
2011-06-18 22:20:00	94.6467	0.0156128	0.0104921	1.33333	21
2011-06-18 22:30:00	99.72	0.01271	0.00849406	1.56667	21.2
2011-06-18 22:40:00	103.787	0.0243278	0.0163864	3	21.2
2011-06-18 22:50:00	99.7667	0.0139819	0.00943091	0.8	21.1
2011-06-18 23:00:00	101.06	0.0182879	0.0122737	1.30833	20.9
2011-06-18 23:10:00	99.52	0.0181886	0.0120785	1.94167	21
2011-06-18 23:20:00	96.4867	0.0320671	0.0214668	3.89167	21.2
2011-06-18 23:30:00	87.6533	0.0132707	0.00907748	0.458333	21.2
2011-06-18 23:40:00	78.4067	0.00229538	0.00154976	0	21.1
2011-06-18 23:50:00	76.6533	0.00239715	0.00162421	0	20.9
2011-06-19	77.1	0.00266641	0.00179623	0	21
2011-06-19 00:10:00	75.0333	0.0031824	0.00218043	0	21.1
2011-06-19 00:20:00	73.78	0.00323348	0.00220444	0	21
2011-06-19 00:30:00	74.94	0.00670401	0.0045732	0.0333333	21
2011-06-19 00:40:00	83.5	0.0157029	0.0106739	0.666667	21
2011-06-19 00:50:00	72.66	0.00290324	0.00202574	0	21
2011-06-19 01:00:00	72.1067	0.00433908	0.00297464	0	21
2011-06-19 01:10:00	71.56	0.00376538	0.00259961	0.7	21
2011-06-19 01:20:00	95.12	0.0260643	0.0174577	1.525	20.9
2011-06-19 01:30:00	89.2867	0.0142125	0.00953978	0.275	20.9
2011-06-19 01:40:00	81.0533	0.00829868	0.0055983	0	20.9
2011-06-19 01:50:00	79.3	0.00798605	0.00543649	0	20.9
2011-06-19 02:00:00	81.1067	0.0154693	0.0105655	0.6	20.9
2011-06-19 02:10:00	73.62	0.00273968	0.0018922	0	20.8
2011-06-19 02:20:00	71.16	0.00341315	0.00235398	0	20.7
2011-06-19 02:30:00	78.56	0.0164751	0.0112776	1.825	20.7
2011-06-19 02:40:00	93.64	0.0251616	0.0168649	2.425	20.7
2011-06-19 02:50:00	88.1667	0.0196604	0.0133299	0.95	20.7
2011-06-19 03:00:00	87.1867	0.0239557	0.0162519	1.5	20.6
2011-06-19 03:10:00	71.5867	0.00481113	0.00323835	0	20.5
2011-06-19 03:20:00	72.8	0.00409146	0.00273811	0	20.6
2011-06-19 03:30:00	69.04	0.00333075	0.00224635	0	20.6
2011-06-19 03:40:00	74.4133	0.0156301	0.0105475	0.9	20.4
2011-06-19 03:50:00	66.66	0.00257368	0.00173267	0	20.6
2011-06-19 04:00:00	67.7933	0.00317699	0.00214672	0	20.6
2011-06-19 04:10:00	76.0733	0.00726579	0.00494768	1.33333	20.6
2011-06-19 04:20:00	87.66	0.0273936	0.0183264	1.86667	20.7
2011-06-19 04:30:00	78.14	0.010727	0.00729375	0	20.7
2011-06-19 04:40:00	73.5667	0.00685685	0.00466748	0	20.6
2011-06-19 04:50:00	70.6667	0.00558517	0.00383597	0	20.7
2011-06-19 05:00:00	64.3467	0.00257837	0.00170823	0	20.6
2011-06-19 05:10:00	69.1867	0.0289821	0.0191274	0.0333333	20.6
2011-06-19 05:20:00	78.2467	0.0180292	0.0120911	0.966667	20.7
2011-06-19 05:30:00	73.3	0.00766255	0.00509641	0	20.7
2011-06-19 05:40:00	74.0067	0.00792072	0.00531052	0	20.7
2011-06-19 05:50:00	71.1933	0.00766736	0.00527144	0.0333333	20.7
2011-06-19 06:00:00	80.9733	0.0255488	0.0171333	0.766667	20.9
2011-06-19 06:10:00	70.9867	0.00640907	0.00430608	0	21
2011-06-19 06:20:00	68.9667	0.0176562	0.012109	0	21.1
2011-06-19 06:30:00	67.4467	0.0036554	0.00251929	0	21.2
2011-06-19 06:40:00	71.76	0.0170118	0.0116112	0.7	21.3
2011-06-19 06:50:00	64.4467	0.00229155	0.00164382	0	21.4
2011-06-19 07:00:00	62.6533	0.00255864	0.00181046	0	21.4
2011-06-19 07:10:00	68.98	0.0182277	0.0122556	0	21.5
2011-06-19 07:20:00	73.9533	0.016878	0.0114539	0.4	21.5
2011-06-19 07:30:00	79.9	0.0180228	0.0121767	1.9	21.6
2011-06-19 07:40:00	93.3	0.0461226	0.0309482	3.25	21.7
2011-06-19 07:50:00	110.26	0.0644687	0.0432338	3.76667	21.7
2011-06-19 08:00:00	105.213	0.0489825	0.0329534	2.3	21.6
2011-06-19 08:10:00	103.553	0.0532883	0.0359694	4.28333	21.8
2011-06-19 08:20:00	94.7467	0.0390119	0.0261242	2.4	21.8
2011-06-19 08:30:00	73.96	0.00746238	0.00503063	0	21.9
2011-06-19 08:40:00	72.7	0.0213951	0.0139826	0.0583333	22
2011-06-19 08:50:00	73.66	0.0223969	0.0148488	1.04167	22
2011-06-19 09:00:00	68.38	0.0083746	0.00567885	3.325	22.1
2011-06-19 09:10:00	99.5467	0.0601056	0.0401814	4.79167	22.2
2011-06-19 09:20:00	95.3733	0.0494157	0.033152	3.09167	22.2
2011-06-19 09:30:00	94.7933	0.0421869	0.0286097	1.99167	22.4
2011-06-19 09:40:00	97.62	0.0432917	0.0292964	1.125	22.8
2011-06-19 09:50:00	97.2067	0.0494297	0.0332159	4.09167	23
2011-06-19 10:00:00	92.0133	0.0448288	0.0302236	1.98333	23
2011-06-19 10:10:00	92.5267	0.0440911	0.0294973	1.7	23
2011-06-19 10:20:00	78.52	0.00824468	0.00564878	0	23.1
2011-06-19 10:30:00	76.7933	0.0135357	0.00938585	0.108333	23.1
2011-06-19 10:40:00	92.3333	0.0486021	0.0332342	1.33333	23.2
2011-06-19 10:50:00	91.9467	0.0510909	0.0344763	3.7	23.3
2011-06-19 11:00:00	99.0133	0.0522883	0.0351347	3.99167	23.3
2011-06-19 11:10:00	101.947	0.057102	0.038451	0.866667	23.3
2011-06-19 11:20:00	98.24	0.0433023	0.0295147	0.916667	23.7
2011-06-19 11:30:00	97.0133	0.0436472	0.0296479	0.783333	23.9
2011-06-19 11:40:00	90.76	0.0257714	0.0173526	2.125	24.2
2011-06-19 11:50:00	98.52	0.0448251	0.0316351	1.34167	24.2
2011-06-19 12:00:00	101.06	0.0559094	0.0386609	2.96667	24.5
2011-06-19 12:10:00	98.5667	0.0584299	0.0399466	2.88333	24.4
2011-06-19 12:20:00	96.2667	0.0523379	0.0354883	1.28333	24.2
2011-06-19 12:30:00	97.02	0.0583087	0.0398759	3.80833	24.8
2011-06-19 12:40:00	95.8667	0.0520494	0.0353196	3.79167	24.8
2011-06-19 12:50:00	92.1333	0.0365635	0.0246032	0.841667	24.9
2011-06-19 13:00:00	97.2867	0.0535328	0.0362491	3.65833	25.1
2011-06-19 13:10:00	82.58	0.0351973	0.023022	0.6	25.2
2011-06-19 13:20:00	87.38	0.0530218	0.0360898	2.5	25.6
2011-06-19 13:30:00	72.4867	0.0186786	0.0127389	0	25.8
2011-06-19 13:40:00	78.9067	0.0438162	0.0294541	1.8	25.9
2011-06-19 13:50:00	67.76	0.00826972	0.00524691	0	25.6
2011-06-19 14:00:00	72.54	0.0263408	0.0178653	1.3	25.8
2011-06-19 14:10:00	68.9533	0.00322952	0.00217184	0.05	26.1
2011-06-19 14:20:00	78.1467	0.0319769	0.02239	2.05	26.3
2011-06-19 14:30:00	74.4333	0.00735123	0.00494014	0	26.4
2011-06-19 14:40:00	68.8667	0.00744376	0.0049896	0	26.2
2011-06-19 14:50:00	83.6	0.0361583	0.0245802	3.28333	26
2011-06-19 15:00:00	95.96	0.0495784	0.0334377	2.33333	26.4
2011-06-19 15:10:00	94.4	0.0428227	0.0291703	2.48333	26.1
2011-06-19 15:20:00	95.1	0.0379172	0.025993	0.7	26
2011-06-19 15:30:00	100.733	0.0484641	0.0328884	1.6	26.1
2011-06-19 15:40:00	101.9	0.0535448	0.0363643	1.81667	26.1
2011-06-19 15:50:00	98.7667	0.0456293	0.0312728	1	26.1
2011-06-19 16:00:00	100.047	0.0500861	0.0340924	2.38333	26
2011-06-19 16:10:00	92.3267	0.0321188	0.0217447	2.3	25.8
2011-06-19 16:20:00	82.3467	0.0181406	0.0122505	0.1	25.1
2011-06-19 16:30:00	79.4933	0.00977225	0.00653989	1.70833	24.7
2011-06-19 16:40:00	90.76	0.0290412	0.0194451	2.30833	24.2
2011-06-19 16:50:00	95.3867	0.0378327	0.0252437	1.38333	23.7
2011-06-19 17:00:00	93.42	0.0415982	0.0276711	2.925	23.7
2011-06-19 17:10:00	81.7067	0.0283321	0.018997	0.275	23.9
2011-06-19 17:20:00	70.9467	0.00987334	0.00650649	0	23.9
2011-06-19 17:30:00	77.1667	0.0255564	0.0170996	0.6	23.8
2011-06-19 17:40:00	65.8467	0.00279826	0.00186935	0	23.7
2011-06-19 17:50:00	72.8133	0.0151233	0.0101188	0.4	23.7
2011-06-19 18:00:00	63.9533	0.00343931	0.00233863	0	23.5
2011-06-19 18:10:00	62.5	0.00279839	0.00190516	0	23.7
2011-06-19 18:20:00	62.5067	0.00487332	0.00330697	0	23.6
2011-06-19 18:30:00	64.0133	0.00763978	0.00528111	0.925	23.7
2011-06-19 18:40:00	99.6333	0.0590149	0.0390635	3.78333	23.6
2011-06-19 18:50:00	99.5733	0.0623485	0.0415718	3.95	23.7
2011-06-19 19:00:00	102.08	0.064504	0.0429459	2.84167	23.6
2011-06-19 19:10:00	100.333	0.0626383	0.0418911	2.7	23.3
2011-06-19 19:20:00	107.56	0.0542726	0.0363356	2.80833	23.1
2011-06-19 19:30:00	105.467	0.0535398	0.0358871	0.9	23
2011-06-19 19:40:00	103.267	0.0508838	0.0338829	4.10833	22.9
2011-06-19 19:50:00	93.74	0.0435094	0.0289361	6.54167	22.9
2011-06-19 20:00:00	95.52	0.0394878	0.0262918	3.14167	22.6
2011-06-19 20:10:00	77.8667	0.0126315	0.00848073	0	22.8
2011-06-19 20:20:00	79.9133	0.0214046	0.014458	1.20833	22.9
2011-06-19 20:30:00	97.68	0.0381109	0.0255368	1.99167	22.9
2011-06-19 20:40:00	82.9133	0.0211557	0.01421	0	22.9
2011-06-19 20:50:00	72.9533	0.00761199	0.00516345	0	22.9
2011-06-19 21:00:00	67.2267	0.00281029	0.0018839	0	22.9
2011-06-19 21:10:00	65.8467	0.00313509	0.00212624	0	22.4
2011-06-19 21:20:00	66.9933	0.00428556	0.00292761	0	22.4
2011-06-19 21:30:00	69.48	0.00845628	0.00579721	0	22.1
2011-06-19 21:40:00	81.1267	0.0225063	0.0153658	0.5	22
2011-06-19 21:50:00	76.22	0.0168018	0.0114285	0	22
2011-06-19 22:00:00	66.84	0.00534131	0.00357829	0	21.9
2011-06-19 22:10:00	63.2	0.00296332	0.00198003	0	22
2011-06-19 22:20:00	68.7733	0.0172674	0.0116651	0.6	22
2011-06-19 22:30:00	73.3467	0.0078458	0.00514239	0.425	22
2011-06-19 22:40:00	96.7133	0.0419858	0.0283317	1.88333	21.9
2011-06-19 22:50:00	96.2667	0.0378834	0.0257134	0.85	22
2011-06-19 23:00:00	95.6467	0.0420895	0.0283346	2.35	22
2011-06-19 23:10:00	95.7	0.0435672	0.0294518	2.8	22
2011-06-19 23:20:00	85.32	0.0257653	0.017299	0.991667	21.9
2011-06-19 23:30:00	71.7067	0.0105864	0.00697752	1.1	21.8
2011-06-19 23:40:00	78.36	0.023445	0.0159485	0.1	21.8
2011-06-19 23:50:00	69.4933	0.00838178	0.00567168	0	21.6
2011-06-20	65.6533	0.00847561	0.00572509	0	21.6
2011-06-20 00:10:00	65.98	0.00390648	0.00263879	0	21.8
2011-06-20 00:20:00	62.7267	0.00647808	0.00431367	0	21.9
2011-06-20 00:30:00	66.46	0.00950023	0.00634391	0.2	22
2011-06-20 00:40:00	66.8333	0.00940341	0.00631501	0.2	22
2011-06-20 00:50:00	64.7733	0.00611364	0.00409552	0	22.1
2011-06-20 01:00:00	61.3	0.00834054	0.00565079	0.625	22.1
2011-06-20 01:10:00	87.0467	0.0353131	0.023477	2.875	22.1
2011-06-20 01:20:00	107.533	0.0126096	0.00835286	0	22.2
2011-06-20 01:30:00	73.66	0.00729422	0.00484865	0.1	21.9
2011-06-20 01:40:00	68.7	0.0132385	0.00898632	0	21.6
2011-06-20 01:50:00	61.2733	0.00409398	0.00275964	0	21.5
2011-06-20 02:00:00	60.9733	0.00859762	0.00585309	0	21.5
2011-06-20 02:10:00	69.4067	0.0113232	0.00755647	0	21.4
2011-06-20 02:20:00	68.3533	0.0107289	0.00730952	1.3	21.3
2011-06-20 02:30:00	113.147	0.0289776	0.019594	3.1	21.1
2011-06-20 02:40:00	78.0867	0.0120947	0.00815365	0.525	21
2011-06-20 02:50:00	72	0.012968	0.008752	0.275	21.1
2011-06-20 03:00:00	74.5	0.0280832	0.0187268	3.53333	21
2011-06-20 03:10:00	73.3533	0.0173656	0.0116428	0.366667	20.8
2011-06-20 03:20:00	68.4267	0.0157449	0.0106419	0.4	20.5
2011-06-20 03:30:00	71.26	0.0189743	0.0127348	2.4	20.6
2011-06-20 03:40:00	65.0333	0.00994167	0.00672087	0.3	20.4
2011-06-20 03:50:00	63.9533	0.00884357	0.00603298	0	20.5
2011-06-20 04:00:00	58.4	0.00276847	0.00189353	0	20.5
2011-06-20 04:10:00	60.7467	0.00357877	0.00244904	0	20.5
2011-06-20 04:20:00	68.2	0.0126896	0.0086685	0.5	20.5
2011-06-20 04:30:00	69.1733	0.0128696	0.0086024	0	20.5
2011-06-20 04:40:00	75.34	0.00715023	0.00471681	0	20.5
2011-06-20 04:50:00	70.6533	0.00876457	0.00586624	0	20.5
2011-06-20 05:00:00	67.6667	0.00576664	0.00383783	0	20.5
2011-06-20 05:10:00	68.6	0.0127676	0.008678	0.4	20.4
2011-06-20 05:20:00	67.2	0.0181865	0.0123564	1	20.3
2011-06-20 05:30:00	61.2133	0.00294659	0.0020921	0.5	20.5
2011-06-20 05:40:00	76.1867	0.0207265	0.0141353	0.2	20.5
2011-06-20 05:50:00	65.5533	0.00800441	0.00550977	0	20.5
2011-06-20 06:00:00	62.6867	0.00517895	0.00357247	0	20.6
2011-06-20 06:10:00	78.7267	0.0183957	0.0121995	0.4	20.7
2011-06-20 06:20:00	119.7	0.00896661	0.0058667	0	20.7
2011-06-20 06:30:00	102.573	0.00775144	0.00510353	0	20.7
2011-06-20 06:40:00	78.32	0.00337522	0.00222932	0	20.6
2011-06-20 06:50:00	71.64	0.00868356	0.00582489	1	20.7
2011-06-20 07:00:00	73.3667	0.0167465	0.0111738	1.9	20.7
2011-06-20 07:10:00	124.067	0.0141529	0.00946061	0.5	20.9
2011-06-20 07:20:00	86.1867	0.0253358	0.0173956	0.7	21.2
2011-06-20 07:30:00	109.267	0.0301844	0.0202781	1.23333	21.1
2011-06-20 07:40:00	120.153	0.0436052	0.0290502	1.91667	21
2011-06-20 07:50:00	104.253	0.0438831	0.0291557	2.25	21.3
2011-06-20 08:00:00	91.6267	0.0361913	0.0242226	0.8	21.5
2011-06-20 08:10:00	91.6133	0.0322476	0.0214767	1	21.7
2011-06-20 08:20:00	90.16	0.0334656	0.0222513	0.9	21.7
2011-06-20 08:30:00	90.3467	0.0434152	0.0289086	2.05	21.8
2011-06-20 08:40:00	113.967	0.0670133	0.0446718	7.95833	21.8
2011-06-20 08:50:00	85.96	0.0278034	0.0187973	0.991667	21.7
2011-06-20 09:00:00	74.1667	0.0119681	0.00805803	0	21.9
2011-06-20 09:10:00	67.38	0.0107977	0.00744666	0.9	21.8
2011-06-20 09:20:00	59.6067	0.00185683	0.00126993	0	21.8
2011-06-20 09:30:00	59.6133	0.00299394	0.00206964	0	21.8
2011-06-20 09:40:00	66.9333	0.0128547	0.0087658	0.4	21.9
2011-06-20 09:50:00	59.6	0.00183342	0.00122052	0	21.9
2011-06-20 10:00:00	64.3933	0.00210226	0.00139407	0	21.9
2011-06-20 10:10:00	66.0267	0.00185072	0.00123201	0	21.9
2011-06-20 10:20:00	75.64	0.00746378	0.0049176	0	22
2011-06-20 10:30:00	89.1733	0.0226107	0.0150589	1.2	22
2011-06-20 10:40:00	84.46	0.0207646	0.0139979	0.916667	21.8
2011-06-20 10:50:00	100.38	0.0353007	0.0236611	1.7	22
2011-06-20 11:00:00	105.567	0.0350526	0.0233763	2.89167	22.3
2011-06-20 11:10:00	111.133	0.0323031	0.0216469	2.10833	22.2
2011-06-20 11:20:00	115.48	0.0504258	0.0337196	2.01667	22.3
2011-06-20 11:30:00	82.8667	0.0347016	0.0230333	1.66667	22.3
2011-06-20 11:40:00	75.9267	0.0179559	0.0120963	1.7	22.3
2011-06-20 11:50:00	63.6533	0.0174785	0.0117882	0	22.6
2011-06-20 12:00:00	59.2467	0.00233164	0.00157807	0	22.6
2011-06-20 12:10:00	67.6067	0.00678119	0.0047938	0	22.8
2011-06-20 12:20:00	75.56	0.039488	0.0263057	0	22.8
2011-06-20 12:30:00	87.2667	0.0397215	0.0260264	1.825	22.8
2011-06-20 12:40:00	113.467	0.0375192	0.0251112	0.475	22.7
2011-06-20 12:50:00	70.6267	0.00661179	0.00449853	0	23.3
2011-06-20 13:00:00	63.22	0.00391437	0.00266197	0.00833333	23.2
2011-06-20 13:20:00	134.32	0.0555035	0.0371465	2.375	24.1
2011-06-20 13:40:00	116.427	0.0463212	0.0314655	0.7	24.2
2011-06-20 13:50:00	121.407	0.0567121	0.0390037	6.23333	24.8
2011-06-20 14:00:00	124.993	0.0713495	0.0478289	2.86667	24.6
2011-06-20 14:10:00	120.72	0.0645058	0.0435641	2.1	24.4
2011-06-20 14:20:00	120.967	0.0659858	0.0445271	3.8	24.7
2011-06-20 14:50:00	125.22	0.069103	0.0468919	4.33333	24.4
2011-06-20 15:00:00	111.393	0.0600702	0.0410064	2.04167	24.6
2011-06-20 15:10:00	116.027	0.0711631	0.0478775	5.175	24.6
2011-06-20 15:20:00	102.547	0.055289	0.0371602	2.88333	24.6
2011-06-20 15:30:00	102.147	0.050412	0.0340888	1.70833	24.6
2011-06-20 15:40:00	98.2133	0.0470642	0.0317327	1.7	24.7
2011-06-20 15:50:00	98.4067	0.0524321	0.0354878	2.59167	24.7
2011-06-20 16:00:00	97.02	0.0481323	0.032456	5.025	24.7
2011-06-20 16:10:00	115.713	0.0894892	0.0592682	6.16667	24.6
2011-06-20 16:20:00	102.807	0.0234551	0.0152219	0	24.7
2011-06-20 16:30:00	93.4933	0.00601274	0.00386775	0	24.6
2011-06-20 16:40:00	82.7133	0.00404592	0.00260152	0	24.7
2011-06-20 16:50:00	71.1933	0.00470709	0.00302001	0	24.6
2011-06-20 17:10:00	81.3467	0.0138071	0.00897745	0.00833333	24.6
2011-06-20 17:20:00	110.287	0.0354787	0.023437	2.80833	24.5
2011-06-20 17:30:00	131.287	0.0616193	0.0404262	5.94167	24.5
2011-06-20 17:50:00	94.8867	0.0469028	0.0308688	1.2	24.1
2011-06-20 18:00:00	78.2267	0.0317515	0.0213294	0	23.8
2011-06-20 18:10:00	62.68	0.00659908	0.00440959	0	23.7
2011-06-20 18:20:00	61.7533	0.00333814	0.00221382	0	23.7
2011-06-20 18:30:00	68.96	0.0138748	0.00941409	0.425	23.6
2011-06-20 18:40:00	105.553	0.0468172	0.0315099	5.61667	23.6
2011-06-20 19:10:00	137.333	0.103249	0.0698071	8.23333	23.1
2011-06-20 19:30:00	142.587	0.0804807	0.0540161	3.225	23
2011-06-20 19:50:00	139.82	0.0476825	0.0317527	1.75	23.3
2011-06-20 20:00:00	138.187	0.0663614	0.0438584	6.425	23
2011-06-20 20:10:00	138.313	0.0646206	0.0425925	2.45833	22.9
2011-06-20 20:20:00	140.933	0.0468245	0.0308287	3.34167	22.9
2011-06-20 20:30:00	125.827	0.0363286	0.0239265	1.25833	22.8
2011-06-20 20:40:00	51.8467	0.010385	0.00661199	0	22.7
2011-06-20 21:00:00	72.96	0.0216586	0.0142992	0	22.5
2011-06-20 21:20:00	49.56	0.00486674	0.00325046	0	22.9
2011-06-20 21:40:00	70.4133	0.0112819	0.00744235	0	22.6
2011-06-20 21:50:00	76.1	0.020447	0.0134581	0.9	22.6
2011-06-20 22:10:00	44.22	0.00437453	0.00290635	0	22.8

[truncated: 10 more sheets: SA2, SA3, SA4, SA5, SA6, CO1, CO2, CO3, CO4, CO5]
